# Supplementary material for: Genome-Wide Analysis of the TORC1 and Osmotic Stress Signaling Network in Saccharomyces cerevisiae
Source: G3 (Bethesda). 2015 Dec 16;6(2):463–74. doi: 10.1534/g3.115.025882 (PMC4751564; doi:10.1534/g3.115.025882)
Supplement: Supporting Information [file supp_g3.115.025882_TableS1.xlsx]

## Sheet: Full Screen 20min 0.375M KCl
Standard	Common	Raw Fam (Nsr1)	Raw Joe (Pex6)	Normalized Fam-Joe	Library Well*	Library Plate*
YBR032W	YBR032W	16.02	20.71	4.54077	B5	p42
YBR077C	SLM4	17.92	22.44	4.37077	E8	p42
YBR020W	GAL1	17.67	21.76	3.52679	H10	p50		* These plate numbers correspond to the plate numbers we used in our screen. In most cases they match the plate numbers from the YKO KO collection. However, we rearranged plates 1-11 from the YKO collection so that column 12 contained control strains, and rearrayed the strains we took out of these plates to form a new plate (plate 56), where column 1 came from plate 1, column 2 came from plate tw…
YPL086C	ELP3	17.85	21.12	3.2869	G9	p24
YDL210W	UGA4	17.25	20.78	3.27185	E2	p38
YCL002C	YCL002C	18.06	21.59	3.23732	B1	p16
YDL090C	RAM1	19	22.4	3.23413	A3	p48
YOL004W	SIN3	20.18	23.31	3.1613	G7	p56
YNL314W	DAL82	17.71	20.72	3.1578	F9	p5
YDR017C	KCS1	18.93	22.34	3.15185	H6	p38
YDL229W	SSB1	17.26	20.62	3.10185	F4	p38
YGL014W	PUF4	16.69	19.72	2.9915	G12	p27
YNL238W	KEX2	17.53	20.43	2.92697	E4	p28
YGR023W	MTL1	18.04	20.88	2.8569	G1	p24
YDR028C	REG1	19.3	22.5	2.85142	A3	p39
YJL013C	MAD3	17.14	20.14	2.813	F4	p70
YOR331C	YOR331C	20.26	23.21	2.763	G5	p70
YPL111W	CAR1	17.21	19.68	2.75929	H3	p9
YNL330C	RPD3	18.58	21.13	2.6978	E8	p5
YER135C	YER135C	18.06	20.75	2.69249	F9	p49
YAL013W	DEP1	18.6	21.39	2.68415	D7	p1
YNL097C	PHO23	18.3	20.73	2.68393	G12	p43
YNL318C	HXT14	18.19	20.7	2.6578	F8	p5
YIL128W	MET18	19.68	22.06	2.63393	A12	p43
YFL007W	BLM10	18.39	21.58	2.62679	G4	p50
YDL185W	VMA1	20.34	23.15	2.623	G4	p70
YNL326C	PFA3	18.07	20.66	2.6213	E5	p56
YJL012C	VTC4	18.17	20.97	2.613	F3	p70
YJR142W	YJR142W	17.73	20.6	2.61185	B10	p38
YJR118C	ILM1	18.98	21.84	2.60185	A9	p38
YOL081W	IRA2	17.78	20.2	2.60023	E5	p8
YBR095C	RXT2	19.12	21.86	2.52847	G6	p46
YLR414C	PUN1	16.78	19.44	2.50553	D7	p22
YJL176C	SWI3	21.9	24.59	2.50495	D2	p21
YOR051C	ETT1	17.58	19.83	2.50238	F6	p6
YJR140C	HIR3	17.97	20.73	2.50185	B9	p38
YPL141C	FRK1	17.38	19.56	2.46929	F5	p9
YEL013W	VAC8	18.2	20.99	2.46232	E4	p12
YER118C	SHO1	18.54	20.99	2.45249	E8	p49
YDR024W	FYV1	18.61	21.32	2.45185	H11	p38
YKL176C	LST4	17.64	20.05	2.4355	H8	p18
YLR062C	BUD28	19.39	22.02	2.38416	E7	p2
YDR019C	GCV1	18.33	20.97	2.38185	H8	p38
YER065C	ICL1	17.62	20.6	2.38024	E2	p13
YDL240W	LRG1	18.46	21.09	2.37185	G2	p38
YER049W	TPA1	18.32	21.29	2.37024	C11	p13
YLL048C	YBT1	19	20.76	2.36122	F8	p33
YCR028C	FEN2	18.49	21.19	2.35142	D10	p39
YOR213C	SAS5	17.79	20.09	2.33753	E4	p20
YAL017W	PSK1	18.43	20.87	2.33415	D4	p1
YER186C	YER186C	19.6	22.49	2.32679	A12	p50
YOR097C	YOR097C	17.61	20.06	2.31973	F4	p19
YLR231C	BNA5	17.86	20.32	2.30553	E2	p22
YLR448W	RPL6B	19.39	21.54	2.3055	B11	p37
YJR119C	JHD2	17.62	20.18	2.30185	A10	p38
YGR291C	YGR291C	19.76	22.62	2.29679	H8	p50
YJR107W	YJR107W	18.65	21.2	2.29185	A4	p38
YDR234W	LYS4	17.44	19.86	2.28663	H4	p23
YOR018W	ROD1	18.42	20.67	2.2813	C6	p56
YBR127C	VMA2	22.22	24.35	2.27595	A2	p47
YGR121C	MEP1	17.52	19.91	2.25973	F2	p19
YER177W	BMH1	20.61	23.43	2.25679	A3	p50
YNR042W	YNR042W	18.61	20.85	2.24267	F10	p41
YJR109C	CPA2	18.23	20.73	2.24185	A5	p38
YGL023C	PIB2	17.31	19.59	2.2415	H7	p27
YER040W	GLN3	17.94	20.78	2.24024	C3	p13
YCR009C	RVS161	17.98	20.51	2.23732	F6	p16
YNL322C	KRE1	18.67	20.75	2.2278	F4	p5
YDL213C	NOP6	18.97	21.45	2.22185	E4	p38
YER071C	TDA2	18.43	21.24	2.21024	E10	p13
YOR231W	MKK1	17.77	19.94	2.20753	F7	p20
YNL230C	ELA1	17.52	19.69	2.19697	E11	p28
YLR252W	YLR252W	17.83	20.18	2.19553	F4	p22
YKL149C	DBR1	17.9	20.06	2.1855	F10	p18
YKL127W	PGM1	17.31	19.46	2.1755	E4	p18
YML024W	RPS17A	20.21	22.43	2.16166	D11	p3
YKR058W	GLG1	18.87	21.4	2.16029	G4	p29
YOR229W	WTM2	17.69	19.81	2.15753	F5	p20
YLR447C	VMA6	20.8	22.8	2.1555	B10	p37
YLR084C	RAX2	18.73	20.85	2.1513	F2	p56
YER039C	HVG1	17.86	20.61	2.15024	C2	p13
YCL012W	YCL012W	18.07	20.51	2.14732	B9	p16
YPR130C	YPR130C	17.23	19.48	2.14415	F11	p25
YLR221C	RSA3	17.71	19.99	2.14307	E4	p17
YOR009W	TIR4	17.71	19.6	2.14238	C3	p6
YML001W	YPT7	17	19.2	2.14166	F6	p3
YOR189W	IES4	20.68	22.78	2.13753	C10	p20
YDR128W	MTC5	17.68	19.96	2.13027	E3	p11
YCR076C	FUB1	18.48	20.95	2.12142	F3	p39
YGR134W	CAF130	18.9	20.42	2.12122	E3	p33
YHR064C	SSZ1	19.51	21.03	2.12122	E11	p33
YNL122C	YNL122C	20.44	22.71	2.12077	F11	p42
YOR355W	GDS1	18.64	20.57	2.11827	E10	p7
YOR106W	VAM3	18.05	20.29	2.10973	F10	p19
YDR225W	HTA1	17.63	19.87	2.10663	G8	p23
YOL089C	HAL9	17.87	19.32	2.10376	H8	p32
YMR238W	DFG5	19.1	21.17	2.1013	G4	p56
YGL149W	YGL149W	18.73	20.82	2.09249	B4	p49
YHR181W	SVP26	17.63	19.12	2.09122	F3	p33
YCL008C	STP22	19.46	21.84	2.08732	B5	p16
YKL132C	RMA1	17.24	19.3	2.0855	E9	p18
YLR325C	RPL38	18.05	20.32	2.08495	G5	p21
YGR078C	PAC10	17.96	20.17	2.07973	D5	p19
YBR226C	YBR226C	19.63	21.71	2.07507	E5	p10
YHR139C-A	YHR139C-A	16.95	19.71	2.07398	F10	p15
YCR043C	YCR043C	20.33	22.75	2.07142	E3	p39
YPR018W	RLF2	18.37	20.42	2.06934	H8	p34
YOR383C	FIT3	18.28	20.16	2.06827	G5	p7
YDR203W	YDR203W	17.88	20.07	2.05663	F3	p23
YMR263W	SAP30	18.42	20.85	2.05627	D10	p57
YAR030C	YAR030C	18.02	20.18	2.05415	F3	p1
YNL031C	HHT2	19.08	21.13	2.05267	B12	p41
YML048W-A	YML048W-A	18.48	20.5	2.0513	C3	p56
YOR233W	KIN4	17.9	19.91	2.04753	F8	p20
YOR277C	YOR277C	18.23	20.24	2.04753	H6	p20
YPL077C	YPL077C	17.79	19.82	2.0469	H4	p24
YDL059C	RAD59	18.86	20.76	2.04595	G3	p47
YHR018C	ARG4	18.08	20.57	2.0357	H9	p14
YAL005C	SSA1	18.84	20.98	2.03415	E2	p1
YAR047C	YAR047C	18.21	20.35	2.03415	F10	p1
YOR099W	KTR1	17.67	19.83	2.02973	F5	p19
YOR029W	YOR029W	17.7	19.47	2.02238	D10	p6
YER054C	GIP2	17.92	20.54	2.02024	D4	p13
YGR109C	CLB6	17.55	19.7	2.01973	E10	p19
YOR234C	RPL33B	18.55	20.53	2.01753	F9	p20
YKR080W	MTD1	17.69	19.05	2.01376	E2	p32
YDR247W	VHS1	17.47	19.85	2.01029	G11	p29
YOR104W	PIN2	17.72	19.86	2.00973	F8	p19
YPL090C	RPS6A	18.63	20.62	2.0069	G5	p24
YBR010W	HHT1	19.66	21.66	2.00267	H10	p41
YDL242W	YDL242W	18.87	21.13	2.00185	G4	p38
YNL111C	CYB5	19.19	21.4	1.99847	E7	p46
YJL172W	CPS1	18.75	20.97	1.9972	D9	p44
YGR100W	MDR1	17.92	20.04	1.98973	E3	p19
YJL100W	LSB6	17.46	19.21	1.98935	F8	p35
YOR228C	MCP1	18.06	20.01	1.98753	F4	p20
YLR251W	SYM1	17.73	19.86	1.97553	F3	p22
YDR115W	YDR115W	17.52	19.64	1.97027	D3	p11
YGL076C	RPL7A	19.01	20.95	1.96697	C9	p28
YMR008C	PLB1	17.62	19.64	1.96166	F11	p3
YGR097W	ASK10	17.99	20.08	1.95973	E2	p19
YOR123C	LEO1	19.15	21.24	1.95973	G10	p19
YML073C	RPL6A	18.82	21.15	1.95627	E3	p57
YBR156C	SLI15	21.48	23.29	1.95595	B8	p47
YKL010C	UFD4	17.48	19.57	1.95307	F3	p17
YMR136W	GAT2	18.07	20.28	1.95185	C11	p38
YMR018W	YMR018W	17.33	19.34	1.95166	G8	p3
YJR020W	YJR020W	20.13	22.43	1.95142	H9	p39
YGR054W	YGR054W	17.76	19.84	1.94973	B11	p19
YPR029C	APL4	18.73	20.66	1.94934	H12	p34
YKL161C	KDX1	17.49	19.41	1.9455	G7	p18
YLR112W	YLR112W	20.64	22.83	1.94416	H9	p2
YDR389W	SAC7	17.71	19.98	1.94232	A9	p12
YKR044W	UIP5	17.9	20.21	1.94029	F4	p29
YJL119C	YJL119C	17.47	19.16	1.92935	E10	p35
YOL002C	IZH2	18.28	20.02	1.92827	G10	p7
YKL159C	RCN1	17.55	19.45	1.9255	G5	p18
YPL265W	DIP5	18.24	19.98	1.92023	F5	p8
YOR113W	AZF1	18.29	20.34	1.91973	G4	p19
YPR017C	DSS4	17.79	19.69	1.91934	H7	p34
YNL241C	ZWF1	18.21	20.1	1.91697	E2	p28
YKL151C	YKL151C	17.58	19.47	1.9155	F12	p18
YOR053W	YOR053W	18.23	19.89	1.91238	F8	p6
YAL064C-A	TDA8	18.35	20.61	1.91142	B3	p39
YDL011C	YDL011C	18.74	20.5	1.90595	D3	p47
YDR048C	YDR048C	18.67	20.32	1.90393	E9	p43
YKL026C	GPX1	17.36	19.4	1.90307	F11	p17
YKR045C	YKR045C	19.91	22.18	1.90029	F5	p29
YKL142W	MRP8	18.01	19.88	1.8955	F5	p18
YLR021W	IRC25	18.45	20.59	1.89416	C10	p2
YFL047W	RGD2	19.39	20.5	1.89357	E8	p31
YOR069W	VPS5	18.01	19.65	1.89238	G8	p6
YEL005C	VAB2	17.85	20.07	1.89232	D10	p12
YJR150C	DAN1	18.57	20.72	1.89185	C2	p38
YCL062W	YCL062W	18.52	20.7	1.88732	E6	p16
YMR012W	CLU1	17.68	19.62	1.88166	G3	p3
YBL067C	UBP13	18.42	20.34	1.8815	E5	p27
YPR099C	YPR099C	20.03	21.67	1.87935	D11	p35
YJL142C	IRC9	18.1	20.16	1.87495	F5	p21
YLR094C	GIS3	19.46	21.58	1.87416	G8	p2
YMR062C	ARG7	17.72	18.94	1.87376	E5	p32
YKL080W	VMA5	20.19	22.03	1.8655	B5	p18
YBR266C	SLM6	22.37	24.24	1.86507	G9	p10
YGL173C	XRN1	18.62	20.48	1.86249	C11	p49
YCR049C	YCR049C	19.83	22.04	1.86142	E5	p39
YKR055W	RHO4	18.1	20.33	1.86029	G1	p29
YEL003W	GIM4	18.29	20.47	1.85232	D8	p12
YMR123W	PKR1	21.71	23.54	1.84934	G3	p34
YGR063C	SPT4	22.55	24.62	1.8472	B8	p44
YNL204C	SPS18	17.87	19.69	1.84697	G5	p28
YMR019W	STB4	17.57	19.47	1.84166	G9	p3
YOR385W	YOR385W	18.76	20.41	1.83827	G7	p7
YDL035C	GPR1	19.82	21.51	1.83595	E8	p47
YKL044W	YKL044W	18.17	20.14	1.83307	G11	p17
YKL118W	YKL118W	22.21	24.01	1.8255	D9	p18
YOR276W	CAF20	19.26	21.29	1.81847	A3	p46
YMR196W	YMR196W	20.14	22.2	1.8135	E9	p4
YOR376W	YOR376W	18.83	20.45	1.80827	F11	p7
YOR230W	WTM1	18.27	20.04	1.80753	F6	p20
YCR065W	HCM1	19.18	21.33	1.80142	E10	p39
YLR054C	OSW2	20.87	22.64	1.8013	D2	p56
YKL156W	RPS27A	17.91	19.68	1.7955	G2	p18
YLR286C	CTS1	19.82	21.8	1.793	E7	p70
YOR038C	HIR2	18.29	19.83	1.79238	E7	p6
YPR083W	MDM36	17.92	20.04	1.79232	E10	p12
YDR250C	YDR250C	18.18	20.34	1.79029	H3	p29
YHL036W	MUP3	17.9	20.14	1.7857	E10	p14
YFR026C	ULI1	18.79	19.79	1.78357	G11	p31
YEL030W	ECM10	17.65	19.76	1.78232	F5	p12
YBL019W	APN2	17.73	19.55	1.7815	B3	p27
YMR105C	PGM2	18.27	20.03	1.77934	F2	p34
YLR253W	MCP2	17.88	19.81	1.77553	F5	p22
YFR011C	AIM13	18.51	20.03	1.77393	E10	p43
YGL249W	ZIP2	18.71	20.46	1.7669	D4	p24
YCL007C	YCL007C	21.13	23.27	1.76627	B3	p57
YMR226C	YMR226C	17.19	19.2	1.7635	G4	p4
YER142C	MAG1	19.06	20.82	1.76249	G2	p49
YJR124C	YJR124C	18.55	20.57	1.76185	B2	p38
YMR015C	ERG5	18.09	19.91	1.76166	G5	p3
YDR121W	DPB4	17.97	19.88	1.76027	D8	p11
YER007C-A	TMA20	18.86	21.22	1.76024	A9	p13
YOR306C	MCH5	18.49	20.23	1.75934	B3	p34
YOR214C	YOR214C	18.21	19.93	1.75753	E5	p20
YHR133C	NSG1	17.36	19.8	1.75398	F3	p15
YNL153C	GIM3	19.26	21.2	1.753	C7	p70
YIR030C	DCG1	18.47	20.48	1.75246	F11	p45
YDL241W	YDL241W	18.71	20.72	1.75185	G3	p38
YML006C	GIS4	18.85	20.65	1.74166	F1	p3
YBL075C	SSA3	18.14	19.92	1.7415	E11	p27
YOL056W	GPM3	18.3	19.86	1.74023	C10	p8
YLR072W	YLR072W	18.8	20.78	1.73416	F3	p2
YML002W	YML002W	17.9	19.69	1.73166	F5	p3
YDR333C	RQC1	18.24	20.13	1.72837	E7	p30
YHR137W	ARO9	17.41	19.82	1.72398	F7	p15
YDR129C	SAC6	17.78	19.65	1.72027	E4	p11
YGR132C	PHB1	18.76	21.08	1.72024	G7	p13
YPL260W	YPL260W	19.04	20.58	1.72023	F9	p8
YOR237W	HES1	18.36	20.04	1.71753	F11	p20
YDL082W	RPL13A	20.82	22.39	1.71595	H9	p47
YLR271W	YLR271W	18.24	20.11	1.71553	G9	p22
YJL122W	ALB1	18.75	20.22	1.70935	E6	p35
YHR134W	WSS1	17.65	20.04	1.70398	F4	p15
YFL040W	YFL040W	18.46	19.38	1.70357	E3	p31
YML011C	RAD33	18.26	20.02	1.70166	E9	p3
YOR320C	GNT1	18.51	20.02	1.69827	C10	p7
YDR185C	UPS3	18	19.83	1.69663	E4	p23
YPR146C	YPR146C	17.47	19.27	1.69415	G9	p25
YFR006W	YFR006W	20.53	21.44	1.69357	F7	p31
YML082W	YML082W	17.63	19.38	1.69166	B3	p3
YBL081W	YBL081W	17.95	19.68	1.6915	F3	p27
YPR009W	SUT2	19.6	21.27	1.68934	H3	p34
YDR184C	ATC1	18.81	20.63	1.68663	E3	p23
YGR181W	TIM13	18.05	20.19	1.6857	B11	p14
YAR031W	PRM9	19.18	20.97	1.68415	F2	p1
YHR139C	SPS100	17.17	19.54	1.68398	F9	p15
YPL050C	MNN9	19.22	21.09	1.683	B5	p70
YNR019W	ARE2	19.84	21.52	1.68267	E4	p41
YEL027W	VMA3	20.28	22.29	1.68232	F3	p12
YCR034W	FEN1	20.17	22.2	1.68142	D12	p39
YOL106W	YOL106W	18.23	19.31	1.68122	A10	p33
YJL108C	PRM10	17.77	19.21	1.67935	F4	p35
YIL087C	AIM19	18.44	19.33	1.67357	A6	p31
YLR176C	RFX1	17.97	19.78	1.67307	B3	p17
YKR013W	PRY2	17.94	19.98	1.67029	D11	p29
YPL259C	APM1	19.17	20.66	1.67023	F11	p8
YOR321W	PMT3	22.29	23.77	1.66827	C11	p7
YOR323C	PRO2	19.56	21.04	1.66827	D1	p7
YAR035W	YAT1	19.26	21.03	1.66415	F4	p1
YDR484W	VPS52	20.57	22.4	1.66413	D5	p48
YBL047C	EDE1	18.37	20.07	1.6615	C10	p27
YOR371C	GPB1	18.51	19.98	1.65827	F8	p7
YJL047C	RTT101	18.13	20.06	1.65809	A8	p36
YGR176W	YGR176W	18.32	20.43	1.6557	B7	p14
YJR131W	MNS1	19.01	20.92	1.65185	B5	p38
YML083C	YML083C	18.35	20.06	1.65166	B2	p3
YPR068C	HOS1	19.68	21.09	1.64935	C2	p35
YMR276W	DSK2	19.1	20.6	1.6478	B10	p5
YOR242C	SSP2	18.88	20.49	1.64753	G4	p20
YLR384C	IKI3	19.86	21.66	1.64553	B11	p22
YAL014C	SYN8	18.88	20.63	1.64415	D6	p1
YOR005C	DNL4	18.51	19.9	1.64238	B11	p6
YOR343C	YOR343C	19.18	20.79	1.6413	D7	p56
YPL249C	GYP5	19.09	20.55	1.64023	G6	p8
YNR052C	POP2	21.44	23.29	1.63847	E4	p46
YOR311C	DGK1	18.83	20.28	1.63827	C3	p7
YGL031C	RPL24A	19.15	20.76	1.63697	A2	p28
YAL054C	ACS1	18.2	19.68	1.6355	F2	p37
YGR285C	ZUO1	19.71	20.69	1.63376	A5	p32
YER128W	VFA1	19.3	20.93	1.63249	F3	p49
YCR051W	YCR051W	22.85	24.83	1.63142	E7	p39
YMR312W	ELP6	19.69	20.72	1.63122	H10	p33
YNL109W	YNL109W	19.53	21.37	1.62847	E3	p46
YIL072W	HOP1	18.12	19.91	1.62837	H11	p30
YKL096C-B	YKL096C-B	21.19	22.71	1.62379	H9	p72
YLR206W	ENT2	18.83	20.59	1.62307	D4	p17
YER048C	CAJ1	19.1	21.32	1.62024	C10	p13
YOL041C	NOP12	19.53	20.97	1.62023	B6	p8
YGR027C	RPS25A	18.66	20.41	1.61973	A6	p19
YNL212W	VID27	17.63	19.22	1.61697	F12	p28
YJL158C	CIS3	18.39	20.19	1.61495	E3	p21
YNR027W	BUD17	19.07	20.68	1.61267	E10	p41
YGL151W	NUT1	19.68	21.29	1.61249	B5	p49
YDL230W	PTP1	18.7	20.57	1.61185	F5	p38
YGL025C	PGD1	18.54	20.19	1.6115	H9	p27
YLR024C	UBR2	20.06	21.64	1.6113	C2	p56
YHR138C	YHR138C	17.31	19.6	1.60398	F8	p15
YOR079C	ATX2	18.77	20.12	1.60238	H4	p6
YKL138C	MRPL31	18.21	19.78	1.5955	F3	p18
YKR039W	GAP1	18.56	20.37	1.5872	F11	p44
YJL190C	RPS22A	18.52	20.29	1.58495	C2	p21
YPR193C	HPA2	18.42	19.7	1.58298	B4	p26
YJL089W	SIP4	18.25	19.59	1.57935	G3	p35
YOR316C	COT1	19.04	20.42	1.56827	C8	p7
YOR314W	YOR314W	18.86	20.24	1.56827	C6	p7
YOR235W	IRC13	19.02	20.55	1.56753	F10	p20
YAL047C	SPC72	20.64	22.05	1.5655	F1	p37
YLL019C	KNS1	19.91	21.58	1.56415	G11	p1
YFL054C	YFL054C	18.62	19.4	1.56357	F3	p31
YGL168W	HUR1	20.41	21.97	1.56249	C9	p49
YOR014W	RTS1	19.53	20.84	1.56238	C8	p6
YKR043C	SHB17	18.42	20.35	1.56029	F3	p29
YOR200W	YOR200W	20.78	22.3	1.55753	D8	p20
YDR186C	YDR186C	18.22	19.91	1.55663	E5	p23
YJL004C	SYS1	19.65	21.39	1.553	F1	p70
YKR018C	YKR018C	18.17	20.09	1.55029	E4	p29
YPL234C	VMA11	20.82	22.19	1.55023	H5	p8
YOR144C	ELG1	19.41	20.92	1.54753	A6	p20
YBR005W	RCR1	19.38	20.92	1.54267	H5	p41
YDR018C	YDR018C	19.44	21.24	1.54185	H7	p38
YDR140W	MTQ2	18.53	20.22	1.54027	F3	p11
YJL079C	PRY1	18.17	19.47	1.53935	G9	p35
YDR515W	SLF1	18.99	21.09	1.53679	F11	p50
YHR022C	YHR022C	18.73	20.72	1.5357	H10	p14
YKL179C	COY1	18.91	20.42	1.5355	H11	p18
YDR400W	URH1	18.69	20.55	1.53232	B4	p12
YOL138C	RTC1	19.67	20.6	1.53122	C11	p33
YGR052W	FMP48	17.96	19.62	1.52973	B10	p19
YJL098W	SAP185	18.22	19.51	1.52935	F10	p35
YHR026W	VMA16	20.15	21.95	1.52809	C10	p36
YGR021W	YGR021W	18.18	19.69	1.5269	F11	p24
YJL188C	BUD19	23.12	24.83	1.52495	C4	p21
YLR108C	YLR108C	19.91	21.68	1.52416	H6	p2
YGL167C	PMR1	20.51	22.03	1.52249	C8	p49
YEL037C	RAD23	18.13	19.98	1.52232	F9	p12
YBR031W	RPL4A	22.11	23.78	1.52077	B4	p42
YDR131C	YDR131C	18.23	19.9	1.52027	E6	p11
YPL048W	CAM1	18.38	20	1.51415	B4	p25
YNL125C	ESBP6	19.3	20.56	1.51393	H12	p43
YLR122C	YLR122C	18.89	20.46	1.51166	A5	p3
YBL091C	MAP2	18.51	20.06	1.5115	F12	p27
YMR022W	UBC7	19.23	20.71	1.5113	G3	p56
YJR154W	YJR154W	20.28	22.06	1.50809	G7	p36
YGL104C	VPS73	18.91	20.58	1.50413	G9	p48
YJR153W	PGU1	19.19	20.95	1.50185	C3	p38
YDR137W	RGP1	19.27	20.74	1.5013	E11	p56
YKR007W	MEH1	19.37	21.24	1.50029	D7	p29
YIL020C	HIS6	18.38	20.04	1.49837	F10	p30
YKL147C	YKL147C	18.21	19.68	1.4955	F8	p18
YNL074C	MLF3	19.16	20.4	1.49393	F11	p43
YLR165C	PUS5	18.65	20.28	1.49307	A7	p17
YPR198W	SGE1	19.43	20.62	1.49298	B9	p26
YFR056C	YFR056C	18.8	19.99	1.49298	F10	p26
YER072W	VTC1	19.25	21.34	1.49024	E11	p13
YPL081W	RPS9A	18.54	20.01	1.4869	G11	p24
YKL171W	NNK1	18.66	20.12	1.4855	H5	p18
YBR012C	YBR012C	20.37	21.85	1.48267	H11	p41
YOR032C	HMS1	19.3	20.53	1.48238	E1	p6
YDR425W	SNX41	18.43	20.24	1.48232	C10	p12
YEL051W	VMA8	21.77	23.58	1.48232	G10	p12
YML084W	YML084W	18.61	20.15	1.48166	B1	p3
YJR019C	TES1	19.14	20.97	1.48142	H8	p39
YDR096W	GIS1	18.24	19.87	1.48027	B10	p11
YPL261C	YPL261C	19.23	20.53	1.48023	F10	p8
YNL199C	GCR2	19.75	21.2	1.47697	G10	p28
YJL197W	UBP12	18.47	20.13	1.47495	B8	p21
YJL185C	ATG36	18.72	20.38	1.47495	C7	p21
YJL157C	FAR1	18.64	20.3	1.47495	E4	p21
YAL004W	YAL004W	19.19	20.77	1.47415	E1	p1
YPL030W	TRM44	18.5	20.08	1.47415	C5	p25
YLR227C	ADY4	18.33	19.94	1.47307	E7	p17
YEL065W	SIT1	18.59	20.39	1.47232	H11	p12
YNL096C	RPS7B	20.39	21.83	1.4713	H5	p56
YNL069C	RPL16B	20.28	21.9	1.47077	G10	p42
YKR042W	UTH1	18.26	20.1	1.47029	F2	p29
YDR124W	YDR124W	18.3	19.92	1.47027	D11	p11
YPR028W	YOP1	18.48	19.93	1.46934	H11	p34
YGL212W	VAM7	19.4	20.85	1.4669	A10	p24
YLR402W	YLR402W	18.67	20.29	1.46553	C11	p22
YDR441C	APT2	18.59	20.22	1.46413	A11	p48
YKL001C	MET14	18.58	20.18	1.46307	E8	p17
YMR160W	YMR160W	19.81	21.53	1.46246	E8	p45
YDR419W	RAD30	18.17	19.96	1.46232	C5	p12
YMR310C	YMR310C	19.44	20.87	1.4613	D5	p56
YDR221W	GTB1	17.98	19.57	1.45663	G5	p23
YHR158C	KEL1	17.41	19.55	1.45398	G10	p15
YGL161C	YIP5	19.17	20.62	1.45249	C2	p49
YDR133C	YDR133C	18.07	19.67	1.45027	E8	p11
YGR051C	YGR051C	18.11	19.69	1.44973	B9	p19
YCL013W	YCL013W	19.2	20.94	1.44732	B10	p16
YLR126C	YLR126C	18.5	20.24	1.44732	G9	p16
YGR122C-A	YGR122C-A	19.23	21.24	1.44679	G10	p50
YDR179W-A	YDR179W-A	19	20.58	1.44663	D12	p23
YNL070W	TOM7	19.03	20.22	1.44393	F7	p43
YMR189W	GCV2	18.37	20.06	1.4435	E1	p4
YKL206C	ADD66	18.38	20.19	1.44029	C3	p29
YPL273W	SAM4	18.7	19.96	1.44023	E11	p8
YGR105W	VMA21	21.34	22.91	1.43973	E7	p19
YDR266C	HEL2	18.7	20.3	1.43837	A7	p30
YNL120C	YNL120C	20.24	21.42	1.43393	H10	p43
YGL132W	YGL132W	19.53	20.96	1.43249	A3	p49
YEL052W	AFG1	18.32	20.08	1.43232	G11	p12
YDR258C	HSP78	18.86	20.66	1.43029	H11	p29
YOL014W	YOL014W	19.09	20.33	1.42827	H9	p7
YBR287W	YBR287W	19.26	20.91	1.4272	H10	p44
YLR226W	BUR2	21.73	23.53	1.42627	A8	p57
YBR220C	YBR220C	20.3	21.73	1.42507	D11	p10
YAR018C	KIN3	20.1	21.63	1.42415	E8	p1
YPR158W	CUR1	18.52	20.05	1.42415	H9	p25
YMR246W	FAA4	18.18	19.85	1.4235	H8	p4
YML005W	TRM12	18.3	19.78	1.42166	F2	p3
YJR010W	MET3	22.32	24.09	1.42142	H3	p39
YMR158W-A	YMR158W-A	20.77	22.16	1.4213	B4	p56
YPL245W	YPL245W	19.17	20.41	1.42023	G10	p8
YMR320W	YMR320W	18.74	20.14	1.41934	A7	p34
YOR238W	YOR238W	18.75	20.13	1.41753	F12	p20
YJR094W-A	RPL43B	19.15	20.41	1.4155	H7	p37
YGL124C	MON1	19.74	21.32	1.41413	H9	p48
YIR018W	YAP5	18.54	19.3	1.41376	B3	p32
YFL052W	YFL052W	19.06	19.69	1.41357	F1	p31
YGL206C	CHC1	21.41	23.01	1.413	A10	p70
YOR040W	GLO4	18.86	20.02	1.41238	E9	p6
YEL039C	CYC7	18.18	19.92	1.41232	F11	p12
YPR061C	JID1	17.85	19.02	1.40935	B9	p35
YMR106C	YKU80	19.25	20.64	1.40934	F3	p34
YGR201C	YGR201C	17.86	19.54	1.40809	B11	p36
YKR088C	TVP38	19.01	20.69	1.40809	G9	p36
YDR500C	RPL37B	19.18	20.75	1.40413	E5	p48
YHR103W	SBE22	19.76	21.85	1.40398	D4	p15
YKL200C	YKL200C	18.63	20.4	1.40029	C1	p29
YDR251W	PAM1	18.64	20.41	1.40029	H4	p29
YDR097C	MSH6	18.9	20.45	1.40027	B11	p11
YKR034W	DAL80	18.98	20.6	1.3972	F9	p44
YDR214W	AHA1	18.05	19.58	1.39663	F10	p23
YOR019W	YOR019W	19.34	20.48	1.39238	D1	p6
YMR188C	MRPS17	19.38	20.74	1.3913	D4	p56
YOR108W	LEU9	18.7	20.22	1.38973	F12	p19
YCR020C-A	MAK31	18.95	20.63	1.38732	G3	p16
YKR036C	CAF4	18.79	20.4	1.3872	F10	p44
YGR208W	SER2	18.7	20.54	1.3857	D5	p14
YDL227C	HO	18.59	20.23	1.38185	F3	p38
YPR063C	YPR063C	17.84	18.98	1.37935	B11	p35
YOR177C	MPC54	18.94	20.28	1.37753	C1	p20
YGL059W	PKP2	18.6	19.95	1.37697	B11	p28
YDR220C	YDR220C	18.7	20.21	1.37663	G4	p23
YLR003C	CMS1	19.82	21.44	1.37416	B10	p2
YLR061W	RPL22A	22.19	23.81	1.37416	E6	p2
YDR470C	UGO1	21.85	23.39	1.37413	C8	p48
YHR136C	SPL2	17.6	19.66	1.37398	F6	p15
YBR058C-A	TSC3	20.55	21.82	1.37379	A12	p72
YGL148W	ARO2	20.15	21.52	1.37249	B3	p49
YPL224C	MMT2	19	20.63	1.37246	F4	p45
YML008C	ERG6	18.44	19.87	1.37166	E11	p3
YBL088C	TEL1	18.55	19.96	1.3715	F9	p27
YDR070C	FMP16	18.49	20.01	1.37027	A3	p11
YER066C-A	YER066C-A	18.97	20.94	1.37024	E3	p13
YPL135W	ISU1	18.74	19.82	1.36929	F10	p9
YNL333W	SNZ2	19.32	20.54	1.3678	E6	p5
YOR193W	PEX27	18.69	20.02	1.36753	D2	p20
YDL020C	RPN4	20.77	21.99	1.36595	D8	p47
YBR194W	AIM4	21.25	22.62	1.36507	C1	p10
YLR083C	EMP70	21.37	22.98	1.36416	F11	p2
YHR112C	YHR112C	17.53	19.58	1.36398	D12	p15
YML018C	YML018C	18.65	20.07	1.36166	E2	p3
YNL279W	PRM1	18.53	19.87	1.35934	A10	p34
YJR103W	URA8	18.72	20.35	1.35809	F3	p36
YGL195W	GCN1	18.66	20.15	1.35663	H9	p23
YHR132C	ECM14	17.87	19.91	1.35398	F2	p15
YFL046W	FMP32	18.9	19.47	1.35357	E7	p31
YLR188W	MDL1	20.43	21.92	1.35307	C3	p17
YEL064C	AVT2	18.29	19.97	1.35232	H10	p12
YMR011W	HXT2	18.34	19.75	1.35166	G2	p3
YOL117W	RRI2	18.82	19.57	1.35122	B9	p33
YOR133W	EFT1	18.34	19.82	1.34973	H8	p19
YJL036W	SNX4	18.65	20.27	1.34809	B3	p36
YJL196C	ELO1	19.1	20.67	1.3472	E2	p44
YLR283W	YLR283W	18.67	20.17	1.34553	H5	p22
YMR231W	PEP5	18.02	19.61	1.3435	G7	p4
YCR092C	MSH3	19.09	20.13	1.34298	C4	p26
YGL147C	RPL9A	20.83	22.17	1.34249	B2	p49
YGL133W	ITC1	19.62	20.96	1.34249	A4	p49
YER132C	PMD1	19.59	20.93	1.34249	F7	p49
YEL028W	YEL028W	18.27	19.94	1.34232	F4	p12
YGR210C	YGR210C	19.09	19.83	1.34122	E4	p33
YKR054C	DYN1	18.26	19.97	1.34029	F12	p29
YJL112W	MDV1	18.23	19.33	1.33935	F2	p35
YNL201C	PSY2	18.46	19.77	1.33697	G8	p28
YCR107W	AAD3	19.8	21.7	1.33679	F2	p50
YDR226W	ADK1	20.62	22.09	1.33663	G9	p23
YBR267W	REI1	21.31	22.65	1.33507	G10	p10
YLR058C	SHM2	19.35	20.93	1.33416	E4	p2
YLR096W	KIN2	20.3	21.88	1.33416	G10	p2
YHR093W	AHT1	17.3	19.32	1.33398	C10	p15
YBR085C-A	YBR085C-A	21.04	22.27	1.33379	B2	p72
YIL018W	RPL2B	19.36	20.88	1.333	D3	p70
YDR387C	YDR387C	18.77	20.43	1.33232	A7	p12
YER001W	MNN1	19.47	21.4	1.33024	A5	p13
YPL253C	VIK1	19.19	20.34	1.33023	G4	p8
YDL156W	CMR1	22.62	23.51	1.32802	F4	p40
YDL173W	PAR32	21.52	22.41	1.32802	G2	p40
YMR307W	GAS1	21.67	22.85	1.3278	D11	p5
YNL086W	SNN1	19.98	21.16	1.3278	G8	p5
YHR029C	YHI9	18.68	20.46	1.3257	H11	p14
YLR257W	YLR257W	18.83	20.31	1.32553	F8	p22
YCR069W	CPR4	19.44	21.02	1.32246	B3	p45
YLR123C	YLR123C	18.91	20.29	1.32166	A6	p3
YBR295W	PCA1	22.74	24.41	1.32142	C9	p39
YJR021C	REC107	20.85	22.52	1.32142	H10	p39
YOR127W	RGA1	18.76	20.21	1.31973	H3	p19
YPR052C	NHP6A	18.42	19.5	1.31935	B2	p35
YNL080C	EOS1	20.71	21.77	1.31393	G3	p43
YNL091W	NST1	19.62	20.68	1.31393	G9	p43
YDR111C	ALT2	19.56	20.84	1.3113	C11	p56
YDR103W	STE5	18.47	19.93	1.31027	C5	p11
YPR076W	YPR076W	18.01	19.08	1.30935	C9	p35
YMR109W	MYO5	19.18	20.47	1.30934	F5	p34
YOR328W	PDR10	19.18	20.3	1.30827	D4	p7
YOR220W	RCN2	19.14	20.41	1.30753	E9	p20
YGR012W	YGR012W	19.03	20.32	1.3069	F3	p24
YNL069C	RPL16B	20.29	21.97	1.30627	D2	p57
YJL140W	RPB4	21.17	22.66	1.30495	F6	p21
YDR506C	GMC1	19.15	20.62	1.30413	E10	p48
YLR178C	TFS1	18.42	19.86	1.30307	B6	p17
YDR403W	DIT1	18.9	20.53	1.30232	B7	p12
YEL016C	NPP2	18.62	20.25	1.30232	E7	p12
YGL002W	ERP6	18.68	20.02	1.3015	G3	p27
YMR306W	FKS3	18.94	19.64	1.30122	H8	p33
YDR132C	YDR132C	18.45	19.9	1.30027	E7	p11
YOR367W	SCP1	19.3	20.41	1.29827	F6	p7
YGR272C	YGR272C	23.74	25.41	1.29627	C8	p57
YPR156C	TPO3	18.4	19.8	1.29415	H7	p25
YPL046C	ELC1	21.8	23.2	1.29415	B6	p25
YGL118C	YGL118C	19.79	21.25	1.29413	H7	p48
YLR224W	YLR224W	18.45	19.88	1.29307	E5	p17
YMR222C	FSH2	19.49	20.75	1.2913	F4	p56
YLR011W	LOT6	19.53	20.79	1.2913	B2	p56
YHL035C	VMR1	18.67	20.41	1.2857	E11	p14
YHR060W	VMA22	20.43	22.4	1.28398	B6	p15
YHR126C	ANS1	17.75	19.72	1.28398	E11	p15
YFR007W	YFH7	19.45	19.95	1.28357	F8	p31
YOR071C	NRT1	18.85	19.88	1.28238	G10	p6
YMR016C	SOK2	18.73	20.07	1.28166	G6	p3
YKR059W	TIF1	22.58	24.23	1.28029	G5	p29
YKR050W	TRK2	18.14	19.79	1.28029	F9	p29
YDR100W	TVP15	18.12	19.55	1.28027	C2	p11
YGR036C	CAX4	21.1	22.51	1.27973	A11	p19
YOR105W	YOR105W	18.53	19.94	1.27973	F9	p19
YPR059C	YPR059C	19.3	20.34	1.27935	B7	p35
YOR342C	YOR342C	19.43	20.52	1.27827	D11	p7
YPL080C	YPL080C	19.91	21.17	1.2769	G12	p24
YPL035C	YPL035C	18.35	19.73	1.27415	C2	p25
YHR047C	AAP1	17.43	19.39	1.27398	A10	p15
YLR205C	HMX1	18.85	20.26	1.27307	D3	p17
YEL063C	CAN1	18.88	20.48	1.27232	H9	p12
YEL043W	YEL043W	19.39	20.99	1.27232	G3	p12
YML079W	YML079W	18.33	19.66	1.27166	B6	p3
YMR020W	FMS1	18.42	19.75	1.27166	G10	p3
YOR043W	WHI2	19.76	21	1.2713	E6	p56
YLR110C	CCW12	20.79	22.27	1.26847	D5	p46
YGR050C	YGR050C	19.04	20.53	1.2672	B6	p44
YPR109W	YPR109W	18.22	19.59	1.26415	E6	p25
YHR094C	HXT1	17.86	19.81	1.26398	C11	p15
YIL095W	PRK1	19.21	19.69	1.26357	A10	p31
YMR206W	YMR206W	18.25	19.76	1.2635	F4	p4
YKL027W	TCD2	18.65	20.05	1.26307	F12	p17
YEL014C	YEL014C	19.18	20.77	1.26232	E5	p12
YDR123C	INO2	18.42	19.83	1.26027	D10	p11
YGR131W	FHN1	20.67	22.53	1.26024	G6	p13
YMR129W	POM152	18.95	20.19	1.25934	G8	p34
YKR053C	YSR3	19.04	20.52	1.2572	G3	p44
YDR181C	SAS4	19.17	20.56	1.25663	E1	p23
YDL036C	PUS9	20.57	21.68	1.25595	E9	p47
YJL144W	YJL144W	18.8	20.24	1.25495	F4	p21
YHR109W	CTM1	17.45	19.39	1.25398	D9	p15
YBL001C	ECM15	19.66	20.61	1.25298	H12	p26
YER169W	RPH1	20.4	21.65	1.25249	H9	p49
YKL212W	SAC1	20.09	21.71	1.25029	C8	p29
YKL115C	YKL115C	19.5	20.97	1.2472	E7	p44
YNL220W	ADE12	24.22	25.84	1.24627	D4	p57
YDR065W	RRG1	22.42	23.67	1.24507	H10	p10
YNL072W	RNH201	19.54	20.53	1.24393	F9	p43
YJR032W	CPR7	20.82	22.25	1.243	F8	p70
YNL010W	YNL010W	20.42	21.66	1.24267	A9	p41
YEL056W	HAT2	18.78	20.35	1.24232	H3	p12
YMR006C	PLB2	18.44	19.74	1.24166	F9	p3
YDR252W	BTT1	19.45	21.06	1.24029	H5	p29
YPL230W	USV1	19.09	20.15	1.24023	H7	p8
YOR243C	PUS7	19.26	20.46	1.23753	G5	p20
YKR023W	YKR023W	18.92	20.38	1.2372	F5	p44
YAL061W	BDH2	21.59	22.93	1.23415	A7	p1
YAL027W	SAW1	19.62	20.96	1.23415	C8	p1
YPR004C	AIM45	18.56	19.9	1.23415	E3	p25
YDR447C	RPS17B	20.43	21.83	1.23413	B3	p48
YDR457W	TOM1	19.71	21.11	1.23413	B11	p48
YIL052C	RPL34B	19.51	19.96	1.23357	B10	p31
YLR213C	CRR1	18.42	19.79	1.23307	D9	p17
YNL040W	YNL040W	19.55	20.78	1.23267	C5	p41
YER097W	YER097W	19.86	20.49	1.23122	E1	p33
YGR085C	RPL11B	19.66	21.02	1.22973	D10	p19
YHL021C	AIM17	18.41	20.09	1.2257	F11	p14
YHR080C	YHR080C	17.48	19.39	1.22398	C3	p15
YHR156C	LIN1	17.98	19.89	1.22398	G8	p15
YIR027C	DAL1	18.43	19	1.22376	B11	p32
YIL060W	YIL060W	19.63	20.07	1.22357	C2	p31
YMR064W	AEP1	23.14	24.55	1.223	D7	p70
YER122C	GLO3	20.9	22.31	1.223	H8	p70
YOL057W	YOL057W	19.24	20.28	1.22023	C11	p8
YPR062W	FCY1	18.35	19.33	1.21935	B10	p35
YOR296W	YOR296W	19.32	20.35	1.21827	B3	p7
YNL195C	YNL195C	19.39	20.58	1.21697	H3	p28
YLL009C	COX17	19.6	20.92	1.21415	G3	p1
YKL040C	NFU1	18.69	20.04	1.21307	G8	p17
YKL043W	PHD1	18.85	20.2	1.21307	G10	p17
YDR098C	GRX3	19.58	20.76	1.2113	B11	p56
YNL187W	SWT21	19.15	20.33	1.20697	H9	p28
YPL008W	CHL1	19.39	20.7	1.20415	D6	p25
YJR055W	HIT1	21.33	22.79	1.20246	G4	p45
YDR418W	RPL12B	19.48	21.01	1.20232	C4	p12
YMR279C	YMR279C	19.04	19.64	1.20122	H7	p33
YGR129W	SYF2	19.39	21.19	1.20024	G4	p13
YNL226W	YNL226W	20.94	22.11	1.19697	F2	p28
YGR017W	YGR017W	18.78	19.96	1.1969	F7	p24
YFR015C	GSY1	19.41	19.82	1.19357	G2	p31
YDR409W	SIZ1	18.94	20.46	1.19232	B11	p12
YPR012W	YPR012W	19.64	20.81	1.18934	H4	p34
YGR086C	PIL1	19.18	20.59	1.1872	B9	p44
YNL198C	YNL198C	20.06	21.22	1.18697	G11	p28
YHL037C	YHL037C	18.55	20.19	1.1857	E9	p14
YHR014W	SPO13	18.25	19.89	1.1857	H7	p14
YLR242C	ARV1	19.98	21.32	1.18553	E11	p22
YKL146W	AVT3	18.47	19.63	1.1855	F7	p18
YDL194W	SNF3	19.36	20.29	1.18393	E7	p43
YMR162C	DNF3	18.77	20.2	1.1835	C3	p4
YER170W	ADK2	19.72	20.9	1.18249	H10	p49
YKR052C	MRS4	20.48	22.03	1.18029	F11	p29
YLR442C	SIR3	19.75	21.14	1.17847	D8	p46
YCR010C	ADY2	19.01	20.48	1.17732	F7	p16
YPR005C	HAL1	19.65	20.93	1.17415	E4	p25
YHR108W	GGA2	18.07	19.93	1.17398	D8	p15
YMR198W	CIK1	21.04	22.47	1.17246	E10	p45
YCR073W-A	SOL2	19.52	21.04	1.17142	F2	p39
YKL160W	ELF1	20.34	21.48	1.1655	G6	p18
YHR153C	SPO16	17.99	19.84	1.16398	G5	p15
YHR100C	GEP4	19.37	21.22	1.16398	D3	p15
YGR271C-A	EFG1	22.93	23.99	1.16379	F7	p72
YMR182C	RGM1	18.1	19.51	1.1635	D7	p4
YMR233W	TRI1	18.13	19.54	1.1635	G9	p4
YER116C	SLX8	20.11	21.27	1.16249	E6	p49
YDR032C	PST2	20.4	21.91	1.16142	A7	p39
YCR020W-B	HTL1	20.51	22.02	1.16142	D4	p39
YML020W	YML020W	19.34	20.47	1.1613	D3	p56
YBR221C	PDB1	21.28	22.41	1.1613	D10	p56
YPR042C	PUF2	18.59	19.51	1.15935	A7	p35
YML121W	GTR1	19.47	20.61	1.15934	D12	p34
YKL175W	ZRT3	18.69	19.82	1.1555	H7	p18
YJL139C	YUR1	19.61	20.95	1.15495	F7	p21
YHR115C	DMA1	17.7	19.54	1.15398	E3	p15
YKL029C	MAE1	21.38	22.67	1.15307	G1	p17
YGL140C	YGL140C	19.62	20.77	1.15249	A9	p49
YKR015C	YKR015C	18.48	20	1.15029	E1	p29
YOL063C	CRT10	19.3	20.27	1.15023	D5	p8
YDR174W	HMO1	21.43	22.8	1.1472	A7	p44
YKL094W	YJU3	18.77	19.89	1.1455	C4	p18
YLR070C	XYL2	19.81	21.2	1.14416	F2	p2
YEL059C-A	SOM1	21.49	22.53	1.14379	D8	p72
YEL057C	YEL057C	18.7	20.17	1.14232	H4	p12
YBL070C	YBL070C	18.79	19.97	1.1415	E8	p27
YGL026C	TRP5	19.95	21.13	1.1415	H10	p27
YDR089W	YDR089W	19.06	20.35	1.14027	B4	p11
YDR313C	PIB1	19.58	20.88	1.13837	D5	p30
YOR284W	HUA2	19.09	20.19	1.13753	H10	p20
YDL050C	YDL050C	20.32	21.31	1.13595	F8	p47
YPL001W	HAT1	18.76	20	1.13415	D11	p25
YPR128C	ANT1	18.62	19.86	1.13415	F9	p25
YMR199W	CLN1	18.05	19.43	1.1335	E11	p4
YLR150W	STM1	18.86	20.13	1.13307	A2	p17
YMR021C	MAC1	19.71	20.9	1.13166	G11	p3
YPL194W	DDC1	21.24	22.34	1.1313	B9	p56
YDR340W	YDR340W	18.75	20.03	1.13027	F9	p11
YGR064W	YGR064W	20.63	21.89	1.12973	C7	p19
YPR054W	SMK1	18.92	19.81	1.12935	B4	p35
YOR283W	YOR283W	19.35	20.44	1.12753	H9	p20
YGL260W	YGL260W	18.92	20.03	1.1269	E3	p24
YDR195W	REF2	20.46	21.72	1.12663	E10	p23
YHR021C	RPS27B	20.8	22.3	1.12627	A6	p57
YPL003W	ULA1	19.72	20.95	1.12415	D9	p25
YPR147C	YPR147C	18.85	20.08	1.12415	G10	p25
YHR114W	BZZ1	18.26	20.07	1.12398	E2	p15
YNL119W	NCS2	20.63	21.5	1.12393	H9	p43
YPL250C	ICY2	19.65	20.59	1.12023	G5	p8
YOR352W	TFB6	19.55	20.48	1.11827	E8	p7
YGR025W	YGR025W	19.17	20.13	1.1155	G8	p37
YDR395W	SXM1	18.83	20.27	1.11232	B2	p12
YJR134C	SGM1	18.93	20.3	1.11185	B7	p38
YML032C	RAD52	19.58	20.75	1.11166	D6	p3
YDR030C	RAD28	19.8	21.26	1.11142	A5	p39
YBR176W	ECM31	19.47	20.55	1.1113	A10	p56
YGR069W	YGR069W	19.21	20.45	1.10973	C11	p19
YJR082C	EAF6	19.09	20.47	1.10809	E10	p36
YKR099W	BAS1	20.43	21.81	1.10809	H6	p36
YDL013W	SLX5	21.17	22.13	1.10595	D5	p47
YLR241W	YLR241W	19.17	20.43	1.10553	E10	p22
YIL096C	YIL096C	19.34	19.66	1.10357	A11	p31
YGR242W	YGR242W	20.04	20.84	1.10298	H7	p26
YML009c	YML009c	18.97	20.13	1.10166	E10	p3
YCR059C	YIH1	19.43	20.88	1.10142	E8	p39
YPL248C	GAL4	19.8	20.72	1.10023	G7	p8
YOR245C	DGA1	19.44	20.5	1.09753	G6	p20
YOR263C	YOR263C	19.51	20.57	1.09753	H4	p20
YCL030C	HIS4	19.49	20.88	1.09732	C8	p16
YLR395C	COX8	19.34	20.59	1.09553	C7	p22
YHR050W	SMF2	18.12	19.9	1.09398	B2	p15
YNL082W	PMS1	19.26	20.1	1.09393	G4	p43
YMR244W	YMR244W	18.41	19.75	1.0935	H5	p4
YNL275W	BOR1	19.27	20.11	1.09238	A2	p6
YOR083W	WHI5	19.35	20.19	1.09238	H8	p6
YML048W	GSF2	18.55	19.7	1.09166	C11	p3
YGL005C	COG7	19.21	20.34	1.0915	G6	p27
YDR135C	YCF1	19.05	20.29	1.09027	E10	p11
YDR344C	YDR344C	18.62	19.86	1.09027	F10	p11
YGR077C	PEX8	19.15	20.37	1.08973	D4	p19
YJL133W	MRS3	19.26	20.53	1.08495	F11	p21
YLR189C	ATG26	18.73	19.95	1.08307	C4	p17
YNR025C	YNR025C	21.21	22.29	1.08267	E9	p41
YOR049C	RSB1	19.73	20.56	1.08238	F4	p6
YDR015C	YDR015C	19.53	20.87	1.08185	H5	p38
YLR120C	YPS1	19.56	20.7	1.08166	A2	p3
YDR256C	CTA1	18.67	20.12	1.08029	H9	p29
YOL162W	YOL162W	19.46	20.81	1.07809	E4	p36
YOR221C	MCT1	22.45	23.49	1.07753	E10	p20
YKL050C	YKL050C	18.85	20.06	1.07307	H4	p17
YGL135W	RPL1B	19.86	20.93	1.07249	A5	p49
YOR322C	LDB19	21.49	22.53	1.0713	C7	p56
YNL053W	MSG5	20.88	21.92	1.0713	F5	p56
YNL250W	RAD50	20.31	21.36	1.06934	A8	p34
YML107C	PML39	19.04	20.09	1.06934	D2	p34
YLR312C	YLR312C	19.12	20.32	1.06663	B3	p23
YNL296W	YNL296W	21.76	23.2	1.06627	B9	p57
YLR410W	VIP1	19.58	20.8	1.06553	D4	p22
YLR077W	FMP25	20.61	21.92	1.06416	F6	p2
YLR092W	SUL2	18.94	20.25	1.06416	G6	p2
YAR029W	YAR029W	19.6	20.77	1.06415	F1	p1
YHR105W	YPT35	18.74	20.49	1.06398	D6	p15
YHR121W	LSM12	17.83	19.58	1.06398	E7	p15
YER143W	DDI1	19.93	20.99	1.06249	G3	p49
YBR021W	FUR4	19.76	20.97	1.06077	A7	p42
YDR378C	LSM6	20.3	21.51	1.06027	H11	p11
YPR021C	AGC1	18.6	19.81	1.06027	F1	p11
YER067W	RGI1	19.55	21.21	1.06024	E4	p13
YOR223W	YOR223W	19.1	20.12	1.05753	E12	p20
YOR246C	ENV9	19.51	20.53	1.05753	G7	p20
YPL070W	MUK1	19.35	20.39	1.0569	H9	p24
YGR276C	RNH70	19.49	21.11	1.05679	H6	p50
YCL075W	YCL075W	18.9	19.8	1.0555	F11	p37
YKL124W	SSH4	18.75	19.78	1.0555	E2	p18
YPL015C	HST2	19.24	20.4	1.05415	D2	p25
YNL065W	AQR1	19.26	20.06	1.05393	F3	p43
YMR153C-A	YMR153C-A	18.72	20.02	1.0535	B8	p4
YOR265W	RBL2	19.64	20.95	1.05246	H5	p45
YDR014W	RAD61	20.06	21.37	1.05185	H4	p38
YDR035W	ARO3	19.71	21.11	1.05142	A10	p39
YGR059W	SPR3	19.28	20.46	1.04973	C4	p19
YML102W	CAC2	20.52	21.55	1.04934	C9	p34
YPR020W	ATP20	19.71	20.74	1.04934	H9	p34
YOR165W	SEY1	19.23	20.24	1.04753	B4	p20
YJL177W	RPL17B	20.26	21.53	1.0472	D11	p44
YDL027C	YDL027C	20.54	21.44	1.04595	E4	p47
YLR436C	ECM30	19.61	20.5	1.0455	B2	p37
YKL157W	APE2	19.46	20.48	1.0455	G3	p18
YBR245C	ISW1	21.01	22.06	1.04507	F7	p10
YLR109W	AHP1	20.49	21.78	1.04416	H7	p2
YJR090C	GRR1	20.94	22.17	1.043	E6	p70
YBR097W	VPS15	22.63	23.86	1.043	H3	p70
YDR085C	AFR1	18.56	19.75	1.04027	B3	p11
YJL110C	GZF3	18.72	19.52	1.03935	F3	p35
YHR003C	TCD1	19.1	20.41	1.03809	C4	p36
YOR199W	YOR199W	21.34	22.34	1.03753	D7	p20
YLR143W	DPH6	19.43	20.76	1.03732	H10	p16
YDL037C	BSC1	20.58	21.47	1.03595	E10	p47
YDL081C	RPP1A	22.07	22.96	1.03595	H8	p47
YAL049C	AIM2	19.44	20.58	1.03415	B3	p1
YPR122W	AXL1	18.89	20.03	1.03415	F3	p25
YFL028C	CAF16	20.42	20.67	1.03357	D8	p31
YMR155W	YMR155W	19.22	20.5	1.0335	B9	p4
YNR028W	CPR8	20.3	21.33	1.03267	E11	p41
YGL144C	ROG1	20.35	21.38	1.03249	A12	p49
YJR133W	XPT1	19.59	20.88	1.03185	B6	p38
YMR031C	EIS1	19.26	20.35	1.03166	H10	p3
YGL024W	YGL024W	19.4	20.47	1.0315	H8	p27
YNL159C	ASI2	19.17	20.57	1.03029	B3	p29
YMR267W	PPA2	21.27	22.15	1.0278	B4	p5
YNL215W	IES2	20.38	21.38	1.02697	F9	p28
YPL068C	YPL068C	19.81	20.82	1.0269	H11	p24
YNL106C	INP52	19.23	20	1.02393	H6	p43
YMR193W	MRPL24	18.41	19.68	1.0235	E5	p4
YNR047W	FPK1	19.09	20.11	1.02267	F12	p41
YDR426C	YDR426C	18.53	19.88	1.02232	C11	p12
YKR061W	KTR2	20.42	21.81	1.02029	G7	p29
YER052C	HOM3	19.14	20.76	1.02024	D2	p13
YPL263C	KEL3	21.59	22.43	1.02023	F7	p8
YPR064W	YPR064W	19.96	21.19	1.01847	F8	p46
YOR347C	PYK2	19.81	20.64	1.01827	E3	p7
YOR302W	YOR302W	19.48	20.31	1.01827	B8	p7
YOR251C	TUM1	20.7	21.68	1.01753	G10	p20
YGL034C	YGL034C	19.51	20.5	1.01697	A5	p28
YDL048C	STP4	20.46	21.33	1.01595	F6	p47
YDL052C	SLC1	20.85	21.72	1.01595	F10	p47
YPL100W	ATG21	19.61	20.63	1.01507	A2	p10
YJL184W	GON7	24.56	25.76	1.013	G10	p70
YER120W	SCS2	19.53	20.54	1.01249	E11	p49
YOR012W	YOR012W	19.12	19.88	1.01238	C6	p6
YBR027C	YBR027C	22.14	23.3	1.01077	B1	p42
YKR021W	ALY1	18.63	20.01	1.01029	E6	p29
YDR136C	VPS61	19.64	20.8	1.01027	E11	p11
YDR345C	HXT3	19.03	20.19	1.01027	F11	p11
YER041W	YEN1	21.59	23.2	1.01024	C4	p13
YER046W-A	YER046W-A	19.53	21.14	1.01024	C8	p13
YGR144W	THI4	19.52	21.13	1.01024	H6	p13
YNL281W	HCH1	20.24	21.1	1.0078	H9	p5
YOR285W	RDL1	19.6	20.57	1.00753	H11	p20
YBR224W	YBR224W	19.86	20.87	1.00507	E3	p10
YAR003W	SWD1	21.25	22.36	1.00415	E5	p1
YPL183W-A	RTC6	20.49	21.75	1.00246	F2	p45
YDR411C	DFM1	18.51	19.84	1.00232	C1	p12
YML013W	UBX2	19.48	20.54	1.00166	E6	p3
YOL110W	SHR5	19.43	19.83	1.00122	B2	p33
YBR023C	CHS3	20.08	21.23	1.00077	A9	p42
YDR154C	YDR154C	19.94	21.07	0.996629	C7	p23
YDL010W	GRX6	20.3	21.15	0.995947	D2	p47
YPR148C	YPR148C	19.04	20.14	0.994147	G11	p25
YDR532C	KRE28	22	23.16	0.994131	G5	p48
YGL114W	YGL114W	20.2	21.36	0.994131	H4	p48
YLR183C	TOS4	19.17	20.3	0.993074	B11	p17
YCR044C	PER1	20.3	21.48	0.992995	E10	p70
YER173W	RAD24	19.68	20.67	0.992494	H11	p49
YML037C	YML037C	19.02	20.07	0.991659	D1	p3
YGL003C	CDH1	19.71	20.74	0.991505	G4	p27
YPL272C	YPL272C	19.98	20.94	0.991297	E8	p56
YLR041W	YLR041W	18.91	19.3	0.991217	G9	p33
YDR360W	OPI7	18.85	19.99	0.990275	G11	p11
YGR137W	YGR137W	19.7	21.29	0.990237	G11	p13
YGR143W	SKN1	19.38	20.97	0.990237	H5	p13
YJL092W	SRS2	20.21	20.96	0.989345	G2	p35
YPR026W	ATH1	19.35	20.55	0.988473	F3	p46
YIL014W	MNT3	18.96	20.11	0.988375	F6	p30
YDR163W	CWC15	18.83	19.95	0.986629	D3	p23
YGR192C	TDH3	19.72	21.16	0.985703	C5	p14
YGR157W	CHO2	18.39	19.83	0.985703	A3	p14
YMR216C	SKY1	18.66	19.89	0.983499	F9	p4
YMR223W	UBP8	19.15	20.38	0.983499	G1	p4
YOR081C	TGL5	19.25	19.98	0.982384	H6	p6
YKL211C	TRP3	20.49	21.84	0.980294	C7	p29
YBR107C	IML3	21.92	23.11	0.978473	H3	p46
YJL044C	GYP6	18.08	19.33	0.978094	A11	p36
YHL023C	NPR3	18.76	20.19	0.975703	F9	p14
YLR043C	TRX1	22.47	23.69	0.974155	D5	p2
YGR260W	TNA1	19.77	19.96	0.973572	H4	p31
YNL225C	CNM67	24.15	25.31	0.972995	C8	p70
YJR040W	GEF1	19.76	20.92	0.972995	F12	p70
YIL098C	FMC1	19.24	20.4	0.972995	G9	p70
YDR105C	TMS1	18.76	19.88	0.970275	C7	p11
YOR344C	TYE7	19.67	20.45	0.968274	E1	p7
YOR280C	FSH3	19.46	20.39	0.96753	H8	p20
YLL043W	FPS1	21.55	22.76	0.964155	A5	p2
YPR114W	YPR114W	19.21	20.28	0.964147	E8	p25
YHR159W	TDA11	18.29	19.94	0.963978	G11	p15
YMR073C	IRC21	19.29	19.6	0.963763	F2	p32
YLR180W	SAM1	19.54	20.64	0.963074	B8	p17
YFR035C	YFR035C	19.97	20.63	0.962984	E7	p26
YER161C	SPT2	20.58	21.54	0.962494	H3	p49
YER167W	BCK2	20.91	21.87	0.962494	H8	p49
YLR121C	YPS3	19	20.02	0.961659	A4	p3
YCR081W	SRB8	21.37	22.68	0.961419	F6	p39
YKL216W	URA1	19.23	20.56	0.960294	C11	p29
YER047C	SAP1	19.3	20.86	0.960237	C9	p13
YCL061C	MRC1	19.52	20.77	0.957317	E5	p16
YCR015C	YCR015C	19.37	20.62	0.957317	F10	p16
YHL026C	YHL026C	18.86	20.27	0.955703	F8	p14
YLR111W	YLR111W	21.33	22.53	0.954155	H8	p2
YAL048C	GEM1	21.14	22.2	0.954154	B4	p1
YAL046C	AIM1	19.98	21.04	0.954154	B5	p1
YMR178W	YMR178W	18.56	19.76	0.953499	D4	p4
YMR179W	SPT21	20.45	21.65	0.953499	D5	p4
YML060W	OGG1	18.97	19.98	0.951659	B11	p3
YML058C-A	YML058C-A	18.61	19.62	0.951659	C3	p3
YGL012W	ERG4	19.87	20.86	0.951505	G10	p27
YDR346C	SVF1	19.86	20.78	0.951297	F11	p56
YJL124C	LSM1	20.11	20.82	0.949345	E4	p35
YMR319C	FET4	19.52	20.45	0.949343	A6	p34
YKR101W	SIR1	18.87	20.09	0.948094	H8	p36
YPL074W	YTA6	19.63	20.56	0.946897	H5	p24
YJL201W	ECM25	19.71	20.84	0.944953	B4	p21
YOR061W	CKA2	19.2	19.89	0.942384	G1	p6
YGL013C	PDR1	19.02	20	0.941505	G11	p27
YER024W	YAT2	19.43	20.97	0.940237	B7	p13
YJL127C	SPT10	20.51	21.21	0.939345	E2	p35
YOR299W	BUD7	19.92	20.67	0.938274	B6	p7
YOR301W	RAX1	19.76	20.51	0.938274	B7	p7
YOR241W	MET7	21.01	21.91	0.93753	G3	p20
YGL248W	PDE1	19.4	20.32	0.936897	D3	p24
YGR168C	YGR168C	18.86	20.25	0.935703	A12	p14
YHL029C	OCA5	19.17	20.56	0.935703	F5	p14
YPR124W	CTR1	19.88	20.92	0.934147	F5	p25
YOR062C	YOR062C	19.4	20.08	0.932384	G2	p6
YCR024C	SLM5	21.38	22.66	0.931419	D5	p39
YLL059C	YLL059C	19.19	19.52	0.931217	F10	p33
YOR129C	AFI1	18.98	20.04	0.929728	H4	p19
YHL011C	PRS3	21.43	22.63	0.928094	C2	p36
YHL039W	EFM1	19.5	20.7	0.928094	C3	p36
YGR271W	SLH1	19.98	21.47	0.926792	H3	p50
YPL021W	ECM23	18.95	19.98	0.924147	C11	p25
YFL050C	ALR2	19.8	19.94	0.923572	E11	p31
YMR204C	INP1	18.4	19.57	0.923499	F2	p4
YEL038W	UTR4	19.64	20.89	0.92232	F10	p12
YOL112W	MSB4	20.02	20.34	0.921217	B4	p33
YNL157W	IGO1	18.8	20.09	0.920294	B4	p29
YER068C-A	YER068C-A	20.18	21.7	0.920237	E7	p13
YLR144C	ACF2	19.28	20.49	0.917317	H11	p16
YGR250C	YGR250C	19.85	20.99	0.917196	C7	p44
YPL053C	KTR6	20.22	21.24	0.914147	A12	p25
YIL141W	YIL141W	19.79	20.45	0.913934	B10	p43
YIL086C	YIL086C	19.35	19.48	0.913572	A5	p31
YKL034W	TUL1	18.69	19.74	0.913074	G4	p17
YDL238C	GUD1	19.48	20.65	0.911846	F12	p38
YBL048W	RRT1	19.55	20.5	0.911505	C11	p27
YOR031W	CRS5	20.03	20.91	0.911297	D6	p56
YOL025W	LAG2	19.92	20.65	0.910233	A5	p8
YJL107C	YJL107C	18.18	18.85	0.909345	F5	p35
YKR103W	NFT1	19.2	20.38	0.908094	H9	p36
YOR175C	ALE1	19.19	20.06	0.90753	B12	p20
YMR017W	SPO20	18.81	19.77	0.901659	G7	p3
YHR140W	YHR140W	19.43	19.73	0.901217	E12	p33
YJL099W	CHS6	19.27	19.93	0.899345	F9	p35
YDR276C	PMP3	19.61	20.67	0.898375	B3	p30
YDL181W	INH1	20.17	20.63	0.898019	G10	p40
YJL175W	YJL175W	21.13	22.25	0.897196	D10	p44
YLR148W	PEP3	21.09	22.36	0.896274	B4	p57
YHL041W	YHL041W	19.04	20.39	0.895703	E6	p14
YLL017W	YLL017W	20.06	21.06	0.894154	G10	p1
YHR044C	DOG1	18.19	19.77	0.893978	A8	p15
YIL008W	URM1	21.32	21.43	0.893572	B3	p31
YKL005C	BYE1	20.03	21.18	0.891846	C4	p38
YLR030W	YLR030W	20.13	20.42	0.891217	F11	p33
YKL207W	EMC3	19.06	20.32	0.890294	C4	p29
YGR139W	YGR139W	20.9	22.39	0.890237	H1	p13
YPL271W	ATP15	22.48	23.19	0.890233	F1	p8
YOR359W	VTS1	20.16	20.86	0.888274	F2	p7
YDL190C	UFD2	20.23	20.68	0.888019	H7	p40
YBR133C	HSL7	21.13	21.87	0.885947	A7	p47
YDR504C	SPG3	19.84	20.89	0.884131	E8	p48
YDR507C	GIN4	20.73	21.78	0.884131	E11	p48
YDR505C	PSP1	19.85	20.9	0.884131	E9	p48
YHR135C	YCK1	18.36	19.93	0.883978	F5	p15
YIL113W	SDP1	19.35	19.98	0.883934	A2	p43
YMR135W-A	YMR135W-A	19.62	20.76	0.882456	E4	p45
YDL198C	GGC1	21.01	22.15	0.881846	D7	p38
YER056C	FCY2	19.48	20.96	0.880237	D5	p13
YIL040W	APQ12	21.25	22.29	0.878375	G11	p30
YDL075W	RPL31A	23.61	25.05	0.876792	D4	p50
YAL053W	FLC2	20.12	21.1	0.874154	B1	p1
YIR016W	YIR016W	19.65	20.27	0.873934	E6	p43
YIL042C	PKP1	19.27	19.36	0.873572	B8	p31
YMR166C	YMR166C	19.1	20.22	0.873499	C6	p4
YLR181C	VTA1	19.05	20.06	0.873074	B9	p17
YGL141W	HUL5	20.13	21	0.872494	A10	p49
YML017W	PSP2	19.67	20.6	0.871659	E3	p3
YGR057C	LST7	19.65	20.65	0.869728	C2	p19
YOR114W	YOR114W	19.64	20.64	0.869728	G5	p19
YOR135C	IRC14	19.43	20.43	0.869728	H10	p19
YML070W	DAK1	19.48	20.33	0.869343	B7	p34
YBR132C	AGP2	23.17	23.89	0.865947	A6	p47
YDL089W	NUR1	20.55	21.58	0.864131	A2	p48
YHR035W	YHR035W	18.04	19.59	0.863978	A3	p15
YIL088C	AVT7	19.35	19.43	0.863572	A7	p31
YLR177W	YLR177W	19.64	20.64	0.863074	B4	p17
YBL102W	SFT2	20.2	21.06	0.862665	G9	p41
YEL023C	YEL023C	18.8	19.99	0.86232	E12	p12
YML004C	GLO1	19.16	20.08	0.861659	F3	p3
YJR005W	APL1	19.91	21.12	0.861419	G10	p39
YER095W	RAD51	20.09	20.35	0.861217	D11	p33
YLR037C	PAU23	19.66	19.92	0.861217	G5	p33
YBR074W	PFF1	23.66	24.67	0.860771	E5	p42
YNL167C	SKO1	19.11	20.34	0.860294	A9	p29
YKR064W	OAF3	19.19	20.42	0.860294	G8	p29
YML123C	PHO84	20.47	21.31	0.859343	E2	p34
YIL027C	EMC5	18.73	19.75	0.858375	G2	p30
YOR163W	DDP1	19.61	20.43	0.85753	B2	p20
YCR011C	ADP1	19.5	20.65	0.857317	F8	p16
YDR158W	HOM2	19.42	20.41	0.856629	C11	p23
YLR427W	MAG2	19.47	20.17	0.855505	A6	p37
YBL071W-A	KTI11	22.46	23.21	0.853792	A9	p72
YOL091W	SPO21	20.1	20.3	0.853763	H10	p32
YPR195C	YPR195C	19.48	20.03	0.852984	B6	p26
YOL042W	NGL1	20.29	20.96	0.850233	B7	p8
YGL058W	RAD6	20.85	21.67	0.846974	B10	p28
YPL089C	RLM1	19.2	20.03	0.846897	G6	p24
YLR392C	ART10	19.93	20.93	0.845535	C5	p22
YFR045W	YFR045W	20.12	20.66	0.842984	F2	p26
YNL025C	SSN8	21.38	22.22	0.842665	B7	p41
YDR433W	YDR433W	19.02	20.19	0.84232	D4	p12
YDR125C	ECM18	20.04	20.85	0.841297	D11	p56
YER092W	IES5	20.05	20.29	0.841217	D9	p33
YOL044W	PEX15	19.95	20.61	0.840233	B9	p8
YPL108W	YPL108W	19.66	20.21	0.839286	H6	p9
YPR013C	CMR3	20.28	21.33	0.838473	E11	p46
YGL230C	YGL230C	19.37	20.19	0.836897	C3	p24
YGR167W	CLC1	21.96	23.17	0.836274	B2	p57
YHL005C	YHL005C	19.23	20.52	0.835703	G12	p14
YPL064C	CWC27	19.45	20.39	0.834147	A3	p25
YPL026C	SKS1	19.13	20.07	0.834147	C7	p25
YHR092C	HXT4	18.27	19.79	0.833978	C9	p15
YIL092W	YIL092W	19.08	19.13	0.833572	C10	p31
YMR157C	AIM36	19.3	20.38	0.833499	B11	p4
YFR032C-A	RPL29	20.75	21.28	0.832984	E4	p26
YER151C	UBP3	20.72	21.55	0.832494	G7	p49
YCR088W	ABP1	19.87	20.96	0.832456	B8	p45
YML080W	DUS1	20.11	21	0.831659	B5	p3
YPL229W	YPL229W	19.86	20.51	0.830233	H8	p8
YML099C	ARG81	19.93	20.74	0.829343	C4	p34
YMR127C	SAS2	19.84	20.65	0.829343	G7	p34
YMR287C	DSS1	20.91	21.59	0.827796	C6	p5
YHR204W	MNL1	19.61	20.73	0.827317	A7	p16
YCR016W	YCR016W	19.57	20.69	0.827317	F11	p16
YGL060W	YBP2	19	19.8	0.826974	B12	p28
YGR292W	MAL12	20.35	21.74	0.826792	H9	p50
YHL013C	OTU2	19.08	20.36	0.825703	G5	p14
YLR372W	SUR4	21.03	22.01	0.825535	B2	p22
YMR194W	RPL36A	19.9	20.97	0.823499	E6	p4
YER137C	YER137C	20.23	21.05	0.822494	F10	p49
YOR080W	DIA2	21.18	21.75	0.822384	H5	p6
YCR061W	YCR061W	21.21	22.38	0.821419	E9	p39
YOR264W	DSE3	19.74	20.52	0.81753	H5	p20
YOR187W	TUF1	20.76	21.54	0.81753	C8	p20
YMR055C	BUB2	19.79	21.17	0.816792	B6	p50
YDR444W	YDR444W	19.56	20.94	0.816792	F6	p50
YGR166W	TRS65	19.3	20.57	0.815703	A10	p14
YKL158W	YKL158W	19.25	20.04	0.815495	G4	p18
YDR455C	YDR455C	20.18	21.16	0.814131	B9	p48
YIL038C	NOT3	19.27	19.3	0.813572	B7	p31
YFL032W	YFL032W	19.81	19.84	0.813572	D11	p31
YPL045W	VPS16	21.91	22.91	0.812995	B6	p70
YDR539W	FDC1	20.06	20.57	0.812984	D7	p26
YJR126C	VPS70	19.87	20.94	0.811846	B4	p38
YDR080W	VPS41	19.54	20.32	0.811297	A11	p56
YHR032W	ERC1	21.01	21.22	0.811217	E9	p33
YDR284C	DPP1	19.77	20.74	0.808375	B9	p30
YDR285W	ZIP1	18.94	19.91	0.808375	B10	p30
YDL183C	YDL183C	19.71	20.08	0.808019	G12	p40
YMR293C	HER2	21.23	21.89	0.807796	C10	p5
YNL320W	YNL320W	20.09	20.75	0.807796	F6	p5
YDL026W	YDL026W	20.53	21.19	0.805947	E3	p47
YHL043W	ECM34	19.04	20.3	0.805703	E4	p14
YHR015W	MIP6	19.06	20.32	0.805703	H8	p14
YLR042C	YLR042C	19.59	20.64	0.804155	D4	p2
YAR015W	ADE1	21.41	22.32	0.804154	E7	p1
YHR129C	ARP1	18.87	20.36	0.803978	E12	p15
YIL153W	RRD1	19.44	19.99	0.803934	C4	p43
YML019W	OST6	19.64	20.5	0.801659	E1	p3
YKR051W	YKR051W	19.52	20.69	0.800294	F10	p29
YDR110W	FOB1	18.99	19.94	0.800275	C11	p11
YDR102C	YDR102C	18.93	19.88	0.800275	C4	p11
YDR139C	RUB1	19.21	20.16	0.800275	F2	p11
YER069W	ARG5	19.97	21.37	0.800237	E8	p13
YJL065C	DLS1	19.04	19.6	0.799345	H6	p35
YOR368W	RAD17	20.17	20.78	0.798274	F7	p7
YOR154W	SLP1	19.79	20.55	0.79753	A9	p20
YOR211C	MGM1	21.7	22.46	0.79753	E2	p20
YNL192W	CHS1	19.64	20.41	0.796974	H6	p28
YNL191W	DUG3	19.48	20.25	0.796974	H7	p28
YDL086W	YDL086W	19.85	20.5	0.795947	H12	p47
YHL006C	SHU1	19.03	20.28	0.795703	G11	p14
YAL023C	PMT2	21.09	21.99	0.794154	C10	p1
YAR040C	YAR040C	19.39	20.29	0.794154	F6	p1
YPL032C	SVL3	18.98	19.88	0.794147	C4	p25
YFR013W	IOC3	19.56	20.1	0.793934	E11	p43
YKR070W	YKR070W	19.85	19.99	0.793763	D6	p32
YMR195W	ICY1	18.91	19.95	0.793499	E8	p4
YPR200C	ARR2	19.59	20.08	0.792984	B11	p26
YNL094W	APP1	20.54	21.48	0.790771	G5	p42
YNL098C	RAS2	20.1	21.04	0.790771	G4	p42
YDL062W	YDL062W	22.46	23.1	0.785947	G5	p47
YDL063C	SYO1	21.86	22.5	0.785947	G6	p47
YJL164C	TPK1	19.69	20.66	0.784953	D10	p21
YPL013C	MRPS16	20.79	21.68	0.784147	D4	p25
YFL035C-B	YFL035C-B	20.47	20.47	0.783572	E1	p31
YFL043C	YFL043C	19.63	19.63	0.783572	E5	p31
YMR183C	SSO2	18.98	20.01	0.783499	D8	p4
YBR009C	HHF1	20.87	21.65	0.782665	H9	p41
YML022W	APT1	21.62	22.66	0.782456	D4	p45
YMR030W	RSF1	21.15	21.99	0.781659	H8	p3
YBR274W	CHK1	20.1	21.23	0.781419	B8	p39
YER060W-A	FCY22	19.88	21.26	0.780237	D11	p13
YOR184W	SER1	19.5	20.24	0.77753	C5	p20
YCR014C	POL4	19.49	20.56	0.777317	F9	p16
YBR084C-A	RPL19A	21.12	22.12	0.777196	G7	p44
YGL072C	YGL072C	20.62	21.37	0.776974	C8	p28
YLR380W	CSR1	19.72	20.65	0.775535	B8	p22
YLR255C	YLR255C	19.75	20.68	0.775535	F7	p22
YLR282C	YLR282C	19.34	20.27	0.775535	H4	p22
YJL163C	YJL163C	19.71	20.67	0.774953	D11	p21
YLR049C	YLR049C	20.16	21.18	0.774155	D10	p2
YLR065C	ENV10	19.32	20.34	0.774155	E10	p2
YLR080W	EMP46	21.06	22.08	0.774155	F8	p2
YNL105W	RRT16	19.89	20.41	0.773934	H5	p43
YER087C-B	SBH1	20.43	21.1	0.773792	D12	p72
YMR042W	ARG80	19.13	20.15	0.773499	A7	p4
YMR232W	FUS2	19.32	20.34	0.773499	G8	p4
YGL139W	FLC3	20.52	21.29	0.772494	A8	p49
YJL017W	YJL017W	20.15	21.27	0.771419	G2	p39
YNL134C	YNL134C	20.14	21.06	0.770771	F5	p42
YBR113W	YBR113W	20.59	21.57	0.768473	H6	p46
YIL001W	YIL001W	19.7	20.63	0.768375	E12	p30
YOR338W	YOR338W	19.57	20.15	0.768274	D9	p7
YOR253W	NAT5	19.76	20.49	0.76753	G12	p20
YLR139C	SLS1	21.35	22.41	0.767317	H8	p16
YJL136C	RPS21B	21.49	22.48	0.767196	C10	p44
YJL139C	YUR1	19.99	20.98	0.767196	C12	p44
YGL082W	YGL082W	19.44	20.18	0.766974	D3	p28
YDR506C	GMC1	19.83	21.16	0.766792	F10	p50
YLR446W	YLR446W	19.26	19.87	0.765505	B9	p37
YOL151W	GRE2	19.15	20.02	0.764147	F12	p25
YIL007C	NAS2	19.73	19.71	0.763572	B2	p31
YDL160C	DHH1	21.42	22.37	0.762995	G2	p70
YOR013W	IRC11	19.84	20.35	0.762384	C7	p6
YOR018W	ROD1	19.67	20.18	0.762384	C12	p6
YBL051C	PIN4	20.14	20.94	0.761505	D1	p27
YMR313C	TGL3	19.8	19.96	0.761217	H11	p33
YER058W	PET117	19.45	20.81	0.760237	D8	p13
YOL046C	YOL046C	20.3	20.88	0.760233	B11	p8
YCL060C	YCL060C	19.87	20.92	0.757317	E4	p16
YNL229C	URE2	20.96	21.69	0.756974	E12	p28
YGL053W	PRM8	19.85	20.58	0.756974	B6	p28
YIL122W	POG1	19.61	20.93	0.756792	C5	p50
YHL032C	GUT1	19.24	20.45	0.755703	F2	p14
YNR051C	BRE5	20.06	20.66	0.755505	D10	p37
YKL092C	BUD2	19.43	20.16	0.755495	C2	p18
YBR281C	DUG2	21.09	22.19	0.751419	B11	p39
YER091C	MET6	20.14	20.29	0.751217	D8	p33
YNL162W	RPL42A	19.97	21.09	0.750294	B1	p29
YGR111W	YGR111W	20.64	21.52	0.749728	E11	p19
YOR309C	YOR309C	21.46	21.77	0.748019	H10	p40
YLR297W	YLR297W	19.03	19.91	0.746629	A5	p23
YDR147W	EKI1	18.12	19	0.746629	B12	p23
YDR500C	RPL37B	20.85	21.97	0.746274	C9	p57
YCL022C	YCL022C	19.74	20.33	0.745505	F6	p37
YLL060C	GTT2	19.72	20.71	0.744155	B5	p2
YPR159W	KRE6	20.38	21.23	0.744147	H10	p25
YDR520C	URC2	19.96	20.87	0.744131	F10	p48
YMR086W	SEG1	19.36	19.45	0.743763	G2	p32
YOL090W	MSH2	19.78	19.87	0.743763	H9	p32
YIL090W	ICE2	20.28	20.24	0.743572	A8	p31
YMR230W	RPS10B	19.88	20.87	0.743499	G6	p4
YBL098W	BNA4	20.09	20.83	0.742665	G5	p41
YER119C-A	YER119C-A	20.12	20.86	0.742494	E10	p49
YER162C	RAD4	20	20.74	0.742494	H4	p49
YOR364W	YOR364W	19.4	20.4	0.742456	E12	p45
YEL010W	YEL010W	19.23	20.3	0.74232	E3	p12
YJR144W	MGM101	20.81	21.81	0.741846	B11	p38
YOL107W	YOL107W	19.14	19.28	0.741217	A11	p33
YDR372C	VPS74	19.63	20.52	0.740275	H7	p11
YJL121C	RPE1	20.14	20.64	0.739345	E8	p35
YOR360C	PDE2	19.76	20.31	0.738274	F3	p7
YKR089C	TGL4	19.08	20.09	0.738094	G10	p36
YMR300C	ADE4	21.66	22.25	0.737796	D4	p5
YGL063W	PUS2	19.49	20.2	0.736974	C2	p28
YBR172C	SMY2	21.07	21.66	0.735947	C9	p47
YGR212W	SLI1	19.33	20.52	0.735703	D7	p14
YHL034C	SBP1	19.55	20.74	0.735703	E12	p14
YHL022C	SPO11	19.12	20.31	0.735703	F10	p14
YKL174C	TPO5	19.48	20.19	0.735495	H6	p18
YDR007W	TRP1	20.78	21.26	0.733934	E8	p43
YLR337C	VRP1	21.81	22.73	0.732995	A3	p70
YNR041C	COQ2	21.12	21.85	0.732665	F9	p41
YML026C	RPS18B	20.39	21.18	0.731659	D10	p3
YBR048W	RPS11B	21.63	22.51	0.730771	C6	p42
YMR133W	REC114	19.36	20.07	0.729343	G11	p34
YBR114W	RAD16	21.22	22.16	0.728473	H7	p46
YOR315W	SFG1	20.08	20.62	0.728274	C7	p7
YOR248W	YOR248W	19.35	20.04	0.72753	G9	p20
YML035C	AMD1	20.16	21.11	0.727196	G4	p44
YDL012C	YDL012C	21.57	22.15	0.725947	D4	p47
YGR189C	CRH1	19.49	20.67	0.725703	C4	p14
YGL126W	SCS3	20.48	21.37	0.724131	H11	p48
YDR182W-A	YDR182W-A	22.25	22.87	0.723792	C11	p72
YLR369W	SSQ1	21.82	22.73	0.722995	A5	p70
YOL152W	FRE7	20.31	21.29	0.722456	H3	p45
YEL050C	RML2	20.55	21.6	0.72232	G9	p12
YDR075W	PPH3	18.96	19.83	0.720275	A6	p11
YGR142W	BTN2	19.29	20.61	0.720237	H4	p13
YOR290C	SNF2	23.42	23.95	0.718274	A10	p7
YHL009C	YAP3	19.2	20.37	0.715703	G8	p14
YLR288C	MEC3	21.06	21.93	0.715535	H10	p22
YKL110C	KTI12	20.33	21.02	0.715495	D4	p18
YBR248C	HIS7	23.51	24.23	0.715073	F9	p10
YJL138C	TIF2	19.78	20.68	0.714953	F8	p21
YAL039C	CYC3	20.9	21.72	0.714154	B11	p1
YDR011W	SNQ2	19.79	20.76	0.711846	H3	p38
YOL050C	YOL050C	20.79	21.32	0.710233	C3	p8
YGR034W	RPL26B	19.84	20.68	0.709728	A9	p19
YML074C	FPR3	19.48	20.17	0.709343	B9	p34
YCL001W	RER1	19.64	20.64	0.707317	A12	p16
YHR012W	VPS29	19.44	20.6	0.705703	H5	p14
YDR456W	NHX1	20.23	21.1	0.704131	B10	p48
YHR087W	RTC3	18.85	20.24	0.703978	C7	p15
YNL093W	YPT53	19.86	20.31	0.703934	G10	p43
YIR025W	MND2	19.52	19.57	0.703763	B9	p32
YPL189W	GUP2	20.36	21.32	0.702456	F3	p45
YML075C	HMG1	20.51	21.47	0.702456	D12	p45
YNL156C	NSG2	19.05	20.12	0.700294	B5	p29
YDR253C	MET32	19.41	20.48	0.700294	H6	p29
YGR146C	ECL1	20.55	21.85	0.700237	H7	p13
YGR058W	PEF1	19.57	20.4	0.699728	C3	p19
YOR346W	REV1	20.22	20.73	0.698274	E2	p7
YOR188W	MSB1	19.56	20.22	0.69753	C9	p20
YJL129C	TRK1	20.69	21.61	0.697196	C8	p44
YMR038C	CCS1	20.63	21.89	0.696792	D11	p50
YDR209C	YDR209C	19.67	20.5	0.696629	F7	p23
YDR223W	CRF1	19.64	20.47	0.696629	G7	p23
YBR171W	SEC66	22.11	22.66	0.695947	C8	p47
YBR215W	HPC2	20.14	20.84	0.695073	D6	p10
YIR001C	SGN1	20.17	20.61	0.693934	D10	p43
YMR169C	ALD3	19.28	20.22	0.693499	C8	p4
YCR098C	GIT1	19.63	20.02	0.692984	C6	p26
YGL163C	RAD54	21.38	22.07	0.692494	C4	p49
YOR085W	OST3	20.08	20.52	0.692384	H10	p6
YKR016W	FCJ1	18.75	19.81	0.690294	E2	p29
YGL083W	SCY1	19.45	20.11	0.686974	D4	p28
YDL068W	YDL068W	21.54	22.08	0.685947	G9	p47
YLR264W	RPS28B	20.82	21.66	0.685535	G2	p22
YLR284C	ECI1	19.82	20.66	0.685535	H6	p22
YKL097C	YKL097C	19.3	19.96	0.685495	C6	p18
YDR061W	YDR061W	20.58	21.27	0.685073	H8	p10
YPL025C	YPL025C	19.55	20.34	0.684147	C8	p25
YDR438W	THI74	20.59	21.44	0.684131	A8	p48
YMR173W-A	YMR173W-A	19.26	20.19	0.683499	C11	p4
YOR015W	YOR015W	19.92	20.35	0.682384	C9	p6
YKL221W	MCH2	19.41	20.46	0.680294	D2	p29
YDR351W	SBE2	19.33	20.16	0.680275	G5	p11
YDR127W	ARO1	19.96	20.79	0.680275	E2	p11
YGR141W	VPS62	19.06	20.34	0.680237	H3	p13
YPR040W	TIP41	19.39	19.83	0.679345	A6	p35
YMR126C	DLT1	20.34	21	0.679343	G6	p34
YDR270W	CCC2	19.23	20.07	0.678375	A9	p30
YMR286W	MRPL33	20.83	21.36	0.677796	C5	p5
YDR242W	AMD2	19.66	20.9	0.676792	F3	p50
YGR161C	RTS3	19.51	20.64	0.675703	A6	p14
YGR180C	RNR4	21.59	22.72	0.675703	B10	p14
YLR233C	EST1	20.23	21.06	0.675535	E4	p22
YLR445W	GMC2	19.37	19.89	0.675505	B8	p37
YLR016C	PML1	21.51	22.43	0.674155	C5	p2
YPL014W	YPL014W	19.01	19.79	0.674147	D3	p25
YGL125W	MET13	20.49	21.33	0.674131	H10	p48
YIL015C-A	YIL015C-A	19.5	19.39	0.673572	B6	p31
YFL030W	AGX1	20.72	20.61	0.673572	D9	p31
YLR391W	YLR391W	21.87	22.73	0.672995	A7	p70
YOR035C	SHE4	22.09	22.51	0.672384	E4	p6
YOR050C	YOR050C	19.98	20.4	0.672384	F5	p6
YEL017C-A	PMP2	19.59	20.59	0.67232	E8	p12
YKL030W	YKL030W	20.04	20.97	0.671846	C5	p38
YJR014W	TMA22	21.23	22.25	0.671419	H5	p39
YPL258C	THI21	20.32	20.96	0.671297	F8	p56
YOL101C	IZH4	19.51	19.58	0.671217	A6	p33
YIL065C	FIS1	19.69	20.52	0.668375	H10	p30
YJR055W	HIT1	21.74	21.97	0.668019	B3	p40
YDR453C	TSA2	20.52	21.35	0.664131	B8	p48
YDR446W	ECM11	20.17	21	0.664131	B2	p48
YFL027C	GYP8	19.92	19.8	0.663572	D7	p31
YDR245W	MNN10	21.22	22.07	0.662995	C10	p70
YMR173W	DDR48	19.64	20.56	0.662456	E9	p45
YMR271C	URA10	19.87	19.93	0.661217	H6	p33
YJL115W	ASF1	21.11	21.53	0.659345	F1	p35
YMR103C	YMR103C	21.25	21.89	0.659343	F1	p34
YNL096C	RPS7B	20.98	21.85	0.658473	B3	p46
YLR142W	PUT1	19.62	20.57	0.657317	H9	p16
YJL206C	YJL206C	19.57	20.45	0.657196	E4	p44
YNL179C	YNL179C	19.6	20.23	0.656974	H12	p28
YBR162W-A	YSY6	20.9	21.41	0.655947	C2	p47
YHL007C	STE20	19.24	20.35	0.655703	G10	p14
YKL107W	YKL107W	19.74	20.37	0.655495	D2	p18
YNL078W	NIS1	20.29	20.69	0.653934	G1	p43
YNL085W	MKT1	20.14	20.54	0.653934	G6	p43
YIL009C-A	EST3	19.97	19.97	0.653763	B1	p32
YIL059C	YIL059C	19.99	19.86	0.653572	C1	p31
YDR268W	MSW1	24.26	25.1	0.652995	C11	p70
YBR122C	MRPL36	22.46	23.3	0.652995	H5	p70
YPR196W	YPR196W	19.91	20.26	0.652984	B7	p26
YGR249W	MGA1	21.32	21.67	0.652984	H11	p26
YER131W	RPS26B	20.48	21.13	0.652494	F6	p49
YGR295C	COS6	19.99	20.9	0.652456	F5	p45
YEL015W	EDC3	20.01	20.99	0.65232	E6	p12
YLR146C	SPE4	20.45	21.36	0.651846	C6	p38
YPL166W	ATG29	21.59	22.21	0.651297	D9	p56
YOR059C	YOR059C	20.24	20.86	0.651297	F6	p56
YDR244W	PEX5	19.62	20.64	0.650294	G10	p29
YOR381W	FRE3	19.98	20.44	0.648274	G3	p7
YDL119C	YDL119C	20.56	20.77	0.648019	D2	p40
YDL146W	LDB17	20.68	20.89	0.648019	E11	p40
YOR190W	SPR1	19.47	20.08	0.64753	C11	p20
YNL224C	SQS1	19.45	20.07	0.646974	F4	p28
YLR320W	MMS22	21.7	22.48	0.646629	B9	p23
YLR322W	VPS65	19.98	20.76	0.646629	B10	p23
YGR178C	PBP1	19.36	20.46	0.645703	B9	p14
YLR289W	GUF1	20.03	20.83	0.645535	H11	p22
YLR056W	ERG3	23.24	24.13	0.644155	E2	p2
YAL042W	ERV46	21.72	22.47	0.644154	B8	p1
YHR039C	MSC7	18.38	19.71	0.643978	A6	p15
YIL132C	CSM2	19.68	20.07	0.643934	B2	p43
YIL168W	YIL168W	20.24	20.63	0.643934	D6	p43
YPR194C	OPT2	19.99	20.33	0.642984	B5	p26
YBL106C	SRO77	20.2	20.84	0.642665	G12	p41
YGL027C	CWH41	19.8	20.48	0.641505	H11	p27
YOR006C	TSR3	21.38	21.99	0.641297	B6	p56
YOR357C	SNX3	21.27	21.88	0.641297	E7	p56
YKL205W	LOS1	19.51	20.52	0.640294	C2	p29
YCR008W	SAT4	19.83	20.76	0.637317	F5	p16
YFR039C	OSW7	19.49	20.35	0.637196	A12	p44
YGL229C	SAP4	20.09	20.71	0.636897	C2	p24
YDR191W	HST4	19.83	20.6	0.636629	E6	p23
YDR156W	RPA14	20.6	21.37	0.636629	C9	p23
YDL061C	RPS29B	23.58	24.07	0.635947	G4	p47
YLR273C	PIG1	19.86	20.65	0.635535	G10	p22
YLL058W	YLL058W	19.59	20.47	0.634155	B4	p2
YPL058C	PDR12	19.71	20.45	0.634147	A7	p25
YHR155W	YSP1	18.53	19.85	0.633978	G7	p15
YIR034C	LYS1	19.99	19.97	0.633763	C4	p32
YBR191W	RPL21A	22.28	23.17	0.632456	B10	p45
YOR037W	CYC2	19.9	20.28	0.632384	E6	p6
YJR113C	RSM7	21.72	22.61	0.631846	A6	p38
YMR027W	YMR027W	19.82	20.51	0.631659	H6	p3
YHR162W	MPC2	20.06	20.09	0.631217	F1	p33
YLR039C	RIC1	20.78	20.81	0.631217	G7	p33
YPL257W	YPL257W	20.37	20.82	0.630233	G1	p8
YOR094W	ARF3	20.29	20.73	0.628274	A8	p7
YJR147W	HMS2	19.24	20.14	0.628094	G4	p36
YOR170W	YOR170W	20.68	21.27	0.62753	B7	p20
YLR131C	ACE2	20.35	21.27	0.627317	G12	p16
YGR038W	ORM1	20.37	21.22	0.627196	B4	p44
YGL080W	FMP37	20.16	20.76	0.626974	D1	p28
YEL036C	ANP1	21.76	22.76	0.626274	B8	p57
YNL147W	LSM7	20.17	21.17	0.626274	D3	p57
YLR437C	DIF1	19.58	20.05	0.625505	B3	p37
YMR075W	RCO1	19.99	19.96	0.623763	F4	p32
YLR199C	PBA1	19.68	20.44	0.623074	C9	p17
YOL152W	FRE7	19.88	20.54	0.621505	A1	p27
YBL089W	AVT5	19.93	20.59	0.621505	F10	p27
YOL072W	THP1	22.7	23.29	0.621297	D8	p56
YDR107C	TMN2	18.95	19.72	0.620275	C8	p11
YPL269W	KAR9	20.52	20.96	0.620233	F3	p8
YBR092C	PHO3	19.88	20.71	0.618473	G3	p46
YDR330W	UBX5	19.62	20.4	0.618375	E5	p30
YJR056C	YJR056C	19.94	20.12	0.618019	B4	p40
YDL151C	BUD30	23.11	23.29	0.618019	F1	p40
YNL294C	RIM21	20.54	21.01	0.617796	G11	p5
YJL189W	RPL39	22.84	23.68	0.617196	D12	p44
YIR004W	DJP1	20.32	21.5	0.616792	C9	p50
YDR227W	SIR4	19.69	20.44	0.616629	G10	p23
YLR269C	YLR269C	20.07	20.84	0.615535	G7	p22
YBR179C	FZO1	22.04	22.66	0.615073	B3	p10
YLL051C	FRE6	22.92	23.78	0.614155	A9	p2
YGL105W	ARC1	22.32	23.1	0.614131	G10	p48
YFL049W	SWP82	21.26	21.09	0.613572	E10	p31
YLR164W	SHH4	19.43	20.18	0.613074	A6	p17
YGR244C	LSC2	20.56	20.87	0.612984	H9	p26
YBR033W	EDS1	20.28	21.04	0.610771	B6	p42
YER075C	PTP3	19.6	20.81	0.610237	F2	p13
YLR455W	YLR455W	20.04	20.86	0.608473	C12	p46
YCR001W	YCR001W	19.54	20.44	0.607317	E10	p16
YBR131W	CCZ1	20.36	21.19	0.607196	G12	p44
YNL284C	MRPL10	20.26	21.24	0.606274	D5	p57
YGR182C	YGR182C	19.47	20.53	0.605703	B12	p14
YHL045W	YHL045W	19.52	20.58	0.605703	E2	p14
YAL035W	FUN12	19.7	20.41	0.604154	C2	p1
YPR120C	CLB5	20.4	21.11	0.604147	F1	p25
YDR450W	RPS18A	21.94	22.71	0.604131	B5	p48
YHR125W	YHR125W	19.09	20.38	0.603978	E10	p15
YFR016C	YFR016C	20.59	20.41	0.603572	G3	p31
YPR199C	ARR1	20.06	20.36	0.602984	B10	p26
YER115C	SPR6	20.55	21.15	0.602494	E5	p49
YMR048W	CSM3	20.28	21.14	0.602456	E3	p45
YOR078W	BUD21	21.71	22.06	0.602384	H3	p6
YBL068W	PRS4	19.4	20.04	0.601505	E6	p27
YMR201C	RAD14	21.09	21.66	0.601297	E4	p56
YLR031W	YLR031W	20.01	20.01	0.601217	F12	p33
YPL138C	SPP1	20.06	20.37	0.599286	F8	p9
YML066C	SMA2	21.31	22.12	0.598473	D11	p46
YDR290W	YDR290W	20.39	21.15	0.598375	C2	p30
YDR319C	YFT2	19.53	20.29	0.598375	D11	p30
YOR312C	RPL20B	22.02	22.43	0.598274	C4	p7
YMR053C	STB2	20.5	21.66	0.596792	B4	p50
YHR001W-A	QCR10	19.52	20.57	0.595703	H3	p14
YLR381W	CTF3	19.77	20.52	0.595535	B9	p22
YBR261C	TAE1	20.42	21.02	0.595073	G5	p10
YLR001C	YLR001C	19.85	20.69	0.594155	B9	p2
YAL028W	FRT2	20.16	20.86	0.594154	C7	p1
YMR163C	INP2	19.5	20.34	0.593499	C4	p4
YCR048W	ARE1	20.05	20.9	0.592456	A10	p45
YLR034C	SMF3	19.85	19.84	0.591217	G2	p33
YGR136W	LSB1	21.64	22.83	0.590237	G10	p13
YGR043C	NQM1	19.75	20.47	0.589728	B4	p19
YOR330C	MIP1	21.76	22.16	0.588274	D5	p7
YOL011W	PLB3	20.35	20.75	0.588274	H6	p7
YOR197W	MCA1	20.2	20.75	0.58753	D5	p20
YGR092W	DBF2	21.2	22.01	0.587196	B11	p44
YGL211W	NCS6	21.31	21.88	0.586897	A9	p24
YDL065C	PEX19	21.69	22.13	0.585947	G7	p47
YHL020C	OPI1	20.06	21.1	0.585703	F12	p14
YCL074W	YCL074W	19.54	19.97	0.585505	F10	p37
YPL038W	MET31	19.74	20.43	0.584147	B11	p25
YDR501W	PLM2	20.34	21.09	0.584131	E6	p48
YDR511W	ACN9	20.07	20.82	0.584131	F2	p48
YHR079C	IRE1	18.72	19.99	0.583978	C2	p15
YHR095W	YHR095W	18.37	19.64	0.583978	C12	p15
YIR002C	MPH1	21.01	21.34	0.583934	D11	p43
YNL068C	FKH2	19.94	20.27	0.583934	F6	p43
YMR207C	HFA1	19.56	20.39	0.583499	F5	p4
YPR170C	YPR170C	20.05	20.33	0.582984	A4	p26
YDR022C	ATG31	20.06	20.9	0.581846	H10	p38
YML003W	YML003W	19.14	19.78	0.581659	F4	p3
YDR027C	VPS54	22.25	23.18	0.581419	A2	p39
YDR031W	MIC14	20.69	21.62	0.581419	A6	p39
YGR127W	YGR127W	19.51	20.69	0.580237	G3	p13
YNR055C	HOL1	20.58	21.37	0.578473	E5	p46
YHR005C	GPA1	19.96	20.75	0.578473	B2	p46
YHR171W	ATG7	20.34	21.13	0.578473	C4	p46
YNL298W	CLA4	21.29	21.72	0.577796	G7	p5
YDR165W	TRM82	20.09	20.8	0.576629	D4	p23
YDR528W	HLR1	20.36	21.1	0.574131	G2	p48
YHR086W	NAM8	18.57	19.83	0.573978	C6	p15
YMR153W	NUP53	19.49	20.31	0.573499	B7	p4
YMR172C-A	YMR172C-A	18.59	19.41	0.573499	C10	p4
YMR180C	CTL1	18.8	19.62	0.573499	D6	p4
YLR209C	PNP1	19.59	20.3	0.573074	D6	p17
YGL131C	SNT2	20.42	20.99	0.572494	A2	p49
YMR139W	RIM11	20.67	21.5	0.572456	E7	p45
YNL142W	MEP2	20.82	21.65	0.572456	G11	p45
YOR025W	HST3	20.29	20.61	0.572384	D6	p6
YJR104C	SOD1	21.02	21.85	0.571846	A2	p38
YBR285W	YBR285W	20.23	21.15	0.571419	C3	p39
YCR050C	YCR050C	21.82	22.74	0.571419	E6	p39
YDR371W	CTS2	19.59	20.31	0.570275	H6	p11
YGR033C	TIM21	19.71	20.41	0.569728	A8	p19
YJL073W	JEM1	19.62	19.95	0.569345	G11	p35
YJR058C	APS2	19.53	19.66	0.568019	B5	p40
YDL096C	OPI6	20.1	20.23	0.568019	B11	p40
YNL291C	MID1	21.86	22.28	0.567796	H3	p5
YHR202W	YHR202W	19.82	20.68	0.567317	A5	p16
YDR326C	YSP2	20.44	21.57	0.566792	F4	p50
YLR307W	CDA1	19.6	20.3	0.566629	A11	p23
YNL307C	MCK1	20.36	21.3	0.566274	D11	p57
YMR158C-B	YMR158C-B	19.61	20.02	0.565505	D2	p37
YKL178C	STE3	19.2	19.74	0.565495	H10	p18
YBR230C	OM14	20.66	21.23	0.565073	E9	p10
YLR113W	HOG1	20.55	21.36	0.564155	H10	p2
YAR043C	YAR043C	19.92	20.59	0.564154	F8	p1
YKL048C	ELM1	20.77	21.47	0.563074	H3	p17
YFR048W	RMD8	20.83	21.09	0.562984	F5	p26
YNR037C	RSM19	21.89	22.45	0.562665	F6	p41
YLR358C	YLR358C	22.18	23	0.562456	C10	p45
YOL113W	SKM1	20.13	20.09	0.561217	B5	p33
YKL191W	DPH2	19.6	20.53	0.560294	B9	p29
YGR130C	YGR130C	19.85	21.01	0.560237	G5	p13
YML095C	RAD10	20.07	20.61	0.559343	B12	p34
YOR337W	TEA1	20.37	20.74	0.558274	D8	p7
YDL129W	YDL129W	20.31	20.43	0.558019	D11	p40
YER014C-A	BUD25	21.16	22.09	0.556274	B6	p57
YBL093C	ROX3	22.42	23.35	0.556274	C1	p57
YDL083C	RPS16B	22.25	22.66	0.555947	H10	p47
YHL040C	ARN1	19.49	20.5	0.555703	E7	p14
YLR432W	IMD3	19.45	19.85	0.555505	A10	p37
YBR199W	KTR4	20.92	21.48	0.555073	C4	p10
YJL135W	YJL135W	20.37	21.11	0.554953	F9	p21
YDR518W	EUG1	20.9	21.62	0.554131	F8	p48
YIL165C	YIL165C	20.2	20.5	0.553934	D3	p43
YNL095C	YNL095C	20.36	20.66	0.553934	G11	p43
YFL025C	BST1	20.5	20.27	0.553572	D5	p31
YOR064C	YNG1	19.69	19.99	0.552384	G3	p6
YDR358W	GGA1	19	19.7	0.550275	G9	p11
YDR279W	RNH202	20.92	21.63	0.548375	B6	p30
YOR349W	CIN1	20.33	20.69	0.548274	E5	p7
YJR115W	YJR115W	19.51	20.33	0.548094	F8	p36
YCL025C	AGP1	19.63	20.47	0.547317	C3	p16
YFL013C	IES1	19.98	21.09	0.546792	G8	p50
YAL031C	GIP4	20.23	20.88	0.544154	C4	p1
YPL055C	LGE1	20.43	21.08	0.544147	A10	p25
YHR082C	KSP1	18.75	19.98	0.543978	C5	p15
YIL152W	YIL152W	19.63	19.92	0.543934	C3	p43
YKL006W	RPL14A	21.93	22.61	0.543074	E11	p17
YBR035C	PDX3	20.6	21.33	0.542995	H10	p70
YGL181W	GTS1	20.6	21.14	0.542494	D6	p49
YCR047C	BUD23	22.15	22.95	0.542456	A9	p45
YML056C	IMD4	19.35	19.95	0.541659	C4	p3
YBL039C	URA7	20.59	21.17	0.541505	C4	p27
YNL175C	NOP13	19.6	20.51	0.540294	A3	p29
YGR133W	PEX4	21.23	22.37	0.540237	G8	p13
YKL190W	CNB1	19.78	20.45	0.539728	A5	p19
YPL161C	BEM4	21.33	21.58	0.539286	E5	p9
YPR007C	REC8	20.22	20.97	0.538473	E9	p46
YOR153W	PDR5	19.66	20.16	0.53753	A8	p20
YGL078C	DBP3	20.97	21.48	0.536974	C11	p28
YLR114C	AVL9	22.39	23.17	0.534155	H11	p2
YPR115W	RGC1	20.63	21.27	0.534147	E9	p25
YHR081W	LRP1	20.34	21.56	0.533978	C4	p15
YIL137C	TMA108	19.63	19.91	0.533934	B6	p43
YIL140W	AXL2	19.98	20.26	0.533934	B9	p43
YKR078W	YKR078W	20.03	19.91	0.533763	E1	p32
YGR268C	HUA1	19.99	19.74	0.533572	H8	p31
YER111C	SWI4	20.87	21.4	0.532494	E2	p49
YLR125W	YLR125W	19.77	20.36	0.531659	A8	p3
YML035C-A	YML035C-A	19.56	20.15	0.531659	D4	p3
YMR032W	HOF1	20.42	21.01	0.531659	H11	p3
YBL007C	SLA1	20.98	21.55	0.531505	A5	p27
YGL004C	RPN14	20.46	21.03	0.531505	G5	p27
YDR364C	CDC40	25.78	26.46	0.530275	H1	p11
YDR374C	YDR374C	19.91	20.59	0.530275	H8	p11
YER019C-A	SBH2	20.5	21.63	0.530237	B5	p13
YPL264C	YPL264C	20.08	20.43	0.530233	F6	p8
YGR045C	YGR045C	20.04	20.7	0.529728	B6	p19
YGR056W	RSC1	20.1	20.76	0.529728	C1	p19
YPL167C	REV3	20.94	21.18	0.529286	D11	p9
YIL035C	CKA1	19.83	20.52	0.528375	G7	p30
YNL327W	EGT2	20.56	20.94	0.527796	E11	p5
YCL045C	EMC1	19.94	20.76	0.527317	D6	p16
YJL137C	GLG2	24.83	25.58	0.527196	C11	p44
YLR309C	IMH1	20.14	20.8	0.526629	B1	p23
YJL182C	YJL182C	19.5	20.21	0.524953	C10	p21
YMR152W	YIM1	19.12	19.89	0.523499	B6	p4
YMR251W	GTO3	19.81	20.58	0.523499	H11	p4
YPR201W	ARR3	20.06	20.28	0.522984	B12	p26
YGR237C	YGR237C	20.3	20.52	0.522984	H4	p26
YER113C	TMN3	20.63	21.15	0.522494	E3	p49
YOR058C	ASE1	19.54	19.81	0.522384	F11	p6
YBR278W	DPB3	20.95	21.82	0.521419	B10	p39
YOR292C	YOR292C	21.31	21.8	0.521297	A7	p56
YPR093C	ASR1	19.68	19.96	0.519345	D6	p35
YIL016W	SNL1	19.74	20.42	0.518375	F8	p30
YOR356W	CIR2	20.5	20.83	0.518274	E11	p7
YCL032W	STE50	19.79	20.6	0.517317	C9	p16
YBR276C	PPS1	21.23	21.97	0.517196	H8	p44
YGR018C	YGR018C	20.29	20.79	0.516897	F8	p24
YGR273C	YGR273C	21.44	22.52	0.516792	H5	p50
YDR210W	YDR210W	20.1	20.75	0.516629	F8	p23
YBR138C	YBR138C	20.66	21.03	0.515947	A10	p47
YBR213W	MET8	20.68	21.2	0.515073	D4	p10
YDR480W	DIG2	20.39	21.07	0.514131	D2	p48
YNL066W	SUN4	19.56	19.82	0.513934	F4	p43
YNL083W	SAL1	20.52	20.78	0.513934	G5	p43
YBR221W-A	YBR221W-A	21.65	22.06	0.513792	B8	p72
YMR198W	CIK1	20.89	21.65	0.513499	E10	p4
YLR214W	FRE1	19.72	20.37	0.513074	D10	p17
YKL061W	BLI1	19.8	20.45	0.513074	H11	p17
YNR009W	NRM1	20.67	21.18	0.512665	D9	p41
YGL136C	MRM2	20.71	21.22	0.512494	A6	p49
YMR138W	CIN4	20.48	21.25	0.512456	E6	p45
YOR271C	FSF1	20.51	21.28	0.512456	H11	p45
YDR391C	YDR391C	19.5	20.34	0.51232	A10	p12
YPL180W	TCO89	22.08	22.56	0.511297	C9	p56
YEL068C	YEL068C	20.3	21.41	0.510237	A2	p13
YPR077C	YPR077C	19.5	19.77	0.509345	C10	p35
YJL088W	ARG3	19.62	19.89	0.509345	G4	p35
YIL029C	YIL029C	19.59	20.26	0.508375	G4	p30
YDR287W	INM2	19.48	20.15	0.508375	B12	p30
YMR256C	COX7	21.36	21.72	0.507796	A6	p5
YOR191W	ULS1	20.32	20.79	0.50753	C12	p20
YPL071C	YPL071C	20.04	20.53	0.506897	H8	p24
YGL255W	ZRT1	20.17	20.66	0.506897	D10	p24
YGR199W	PMT6	19.09	20.05	0.505703	C10	p14
YLR287-A	YLR287-A	20.94	21.6	0.505535	H9	p22
YBR203W	COS111	20.96	21.47	0.505073	C7	p10
YJL200C	ACO2	20.2	20.89	0.504953	B5	p21
YAL058W	CNE1	21.13	21.74	0.504154	A10	p1
YPR121W	THI22	19.21	19.82	0.504147	F2	p25
YHR057C	CPR2	18.56	19.75	0.503978	B5	p15
YHR111W	UBA4	19.78	20.97	0.503978	D11	p15
YKL068W-A	YKL068W-A	22.03	22.43	0.503792	H8	p72
YKL106C-A	YKL106C-A	21.91	22.31	0.503792	H10	p72
YHR021W-A	ECM12	20.29	20.14	0.503763	A10	p32
YMR187C	YMR187C	19.56	20.31	0.503499	D11	p4
YJR120W	YJR120W	20.61	21.37	0.501846	A11	p38
YCR031C	RPS14A	21.25	22.1	0.501419	D11	p39
YDR363W	ESC2	21.55	22.02	0.501297	G11	p56
YOR087W	YVC1	20.62	21.09	0.501297	H6	p56
YKR001C	VPS1	20.46	21.33	0.500294	D4	p29
YDR104C	SPO71	19.99	20.64	0.500275	C6	p11
YER002W	NOP16	20.12	21.22	0.500237	A6	p13
YGR104C	SRB5	23.63	24.26	0.499728	E6	p19
YBR115C	LYS2	21.52	22.23	0.498473	H8	p46
YOR252W	TMA16	20.13	20.59	0.49753	G11	p20
YBR090C	YBR090C	20.38	21.1	0.497196	G8	p44
YER087W	AIM10	22.16	23.03	0.496274	A3	p57
YGR173W	RBG2	20.04	20.99	0.495703	B5	p14
YML021C	UNG1	19.51	19.85	0.495505	C10	p37
YKL064W	MNR2	19.91	20.38	0.495495	A2	p18
YKL103C	APE1	19.21	19.68	0.495495	C11	p18
YLR018C	POM34	20.68	21.42	0.494155	C7	p2
YMR224C	MRE11	20.83	21.57	0.493499	G2	p4
YLR174W	IDP2	19.65	20.28	0.493074	B2	p17
YLR244C	MAP1	22.75	23.43	0.492995	A9	p70
YMR098C	ATP25	22.07	22.75	0.492995	E2	p70
YFR040W	SAP155	20.57	20.76	0.492984	E10	p26
YBL100C	YBL100C	21.95	22.44	0.492665	G7	p41
YCR087C-A	YCR087C-A	20.83	21.67	0.491419	F10	p39
YNL108C	YNL108C	20.25	20.89	0.490771	G2	p42
YDR078C	SHU2	20.25	20.89	0.490275	A9	p11
YOL020W	TAT2	20.88	21.19	0.490233	A2	p8
YDL179W	PCL9	19.57	19.62	0.488019	G8	p40
YMR257C	PET111	21.28	21.62	0.487796	A7	p5
YOR201C	MRM1	20.77	21.22	0.48753	D9	p20
YKR029C	SET3	20.31	21.02	0.487196	F8	p44
YDR183W	PLP1	19.65	20.27	0.486629	E2	p23
YGR217W	CCH1	19.63	20.57	0.485703	D11	p14
YHL016C	DUR3	19.44	20.38	0.485703	G3	p14
YLR408C	BLS1	19.91	20.55	0.485535	D3	p22
YNR067C	DSE4	19.75	20.08	0.485505	E10	p37
YBR200W	BEM1	21.82	22.31	0.485073	C5	p10
YHR106W	TRR2	18.55	19.72	0.483978	D7	p15
YFL023W	BUD27	22.34	22.04	0.483572	D4	p31
YFL036W	RPO41	20.61	20.31	0.483572	E2	p31
YGR247W	CPD1	20.75	20.93	0.482984	H10	p26
YNL005C	MRP7	21.24	21.72	0.482665	A6	p41
YBR072W	HSP26	20.99	21.62	0.480771	E3	p42
YDR083W	RRP8	20.75	21.38	0.480275	B1	p11
YER011W	TIR1	21.19	22.27	0.480237	A12	p13
YPL267W	ACM1	20.18	20.48	0.480233	F4	p8
YHR200W	RPN10	19.91	20.68	0.477317	A4	p16
YKL202W	YKL202W	19.66	20.36	0.477196	E11	p44
YAR002C-A	ERP1	20.46	21.16	0.477196	G5	p44
YDR502C	SAM2	20.26	21.3	0.476792	F9	p50
YNR058W	BIO3	19.78	20.1	0.475505	E1	p37
YJR070C	LIA1	20.7	21.02	0.475505	G10	p37
YKL069W	YKL069W	19.66	20.11	0.475495	A7	p18
YBR268W	MRPL37	20.92	21.4	0.475073	G11	p10
YNL067W	RPL9B	20.41	20.63	0.473934	F5	p43
YPR179C	HDA3	20.38	20.55	0.472984	A9	p26
YBL103C	RTG3	21.68	22.15	0.472665	G10	p41
YEL004W	YEA4	19.72	20.52	0.47232	D9	p12
YML013C-A	YML013C-A	20.29	20.82	0.471659	E7	p3
YMR174C	PAI3	20.17	20.61	0.471297	C4	p56
YNL155W	CUZ1	19.49	20.33	0.470294	B6	p29
YKR060W	UTP30	19.82	20.66	0.470294	G6	p29
YPR065W	ROX1	19.45	19.68	0.469345	B12	p35
YPR006C	ICL2	24.44	24.89	0.469343	H1	p34
YIL036W	CST6	19.59	20.22	0.468375	G8	p30
YGL261C	PAU11	19.76	20.21	0.466897	E4	p24
YDL076C	RXT3	20.61	20.93	0.465947	H3	p47
YBR148W	YSW1	20.67	20.99	0.465947	B5	p47
YLR250W	SSP120	20.12	20.74	0.465535	F2	p22
YLR453C	RIF2	19.3	19.61	0.465505	C3	p37
YLR348C	DIC1	20.91	21.56	0.464953	H8	p21
YHR113W	APE4	18.5	19.65	0.463978	E1	p15
YMR071C	TVP18	20.95	20.76	0.463763	E12	p32
YIR024C	YIR024C	19.91	19.72	0.463763	B8	p32
YCR063W	BUD31	22.39	23.04	0.462995	E11	p70
YPR188C	MLC2	20.54	20.7	0.462984	A12	p26
YER124C	DSE1	20.32	20.78	0.462494	F2	p49
YPL183C	RTT10	20.16	20.88	0.462456	F1	p45
YOR054C	VHS3	19.98	20.19	0.462384	F9	p6
YNL269W	BSC4	20.17	20.38	0.462384	A7	p6
YBL058W	SHP1	22.49	22.99	0.461505	D8	p27
YDR046C	BAP3	20.67	21.48	0.461419	B2	p39
YJL022W	YJL022W	20.16	20.97	0.461419	G5	p39
YOL119C	MCH4	19.83	19.69	0.461217	B11	p33
YDR093W	DNF2	19.56	20.17	0.460275	B7	p11
YPR073C	LTP1	19.71	19.93	0.459345	C6	p35
YPR090W	YPR090W	19.85	20.07	0.459345	D4	p35
YOR317W	FAA1	20.14	20.58	0.459343	B4	p34
YIL005W	EPS1	19.43	20.05	0.458375	F2	p30
YOR298W	MUM3	20.6	20.87	0.458274	B5	p7
YOR303W	CPA1	20.57	20.84	0.458274	B9	p7
YMR154C	RIM13	20.25	20.98	0.458094	D9	p36
YJR111C	YJR111C	19.2	19.93	0.458094	F7	p36
YDL100C	GET3	20.6	20.62	0.458019	C1	p40
YNL219C	ALG9	19.85	20.28	0.456974	F6	p28
YER055C	HIS1	20.71	21.73	0.456792	E7	p50
YJL170C	ASG7	20.14	20.78	0.454953	D5	p21
YLR055C	SPT8	22.55	23.25	0.454155	E1	p2
YAR014C	BUD14	20.77	21.33	0.454154	E6	p1
YPL039W	YPL039W	19.53	20.09	0.454147	B10	p25
YDR530C	APA2	19.93	20.55	0.454131	G4	p48
YGR284C	ERV29	19.38	19.18	0.453763	A4	p32
YIL077C	YIL077C	19.85	19.52	0.453572	A2	p31
YMR159C	ATG16	19.13	19.83	0.453499	C1	p4
YMR175W	SIP18	19.66	20.36	0.453499	D1	p4
YDR034C	LYS14	22.83	23.63	0.451419	A9	p39
YJR018W	YJR018W	22.25	23.05	0.451419	H7	p39
YBR208C	DUR1	21.41	21.83	0.451297	C10	p56
YDR077W	SED1	19.48	20.08	0.450275	A8	p11
YOL083W	ATG34	20.68	20.95	0.450233	E7	p8
YHR004C	NEM1	20.5	21.22	0.448094	C5	p36
YDL168W	SFA1	21.6	21.61	0.448019	F9	p40
YGL231C	EMC4	21.15	21.58	0.446897	C4	p24
YDR237W	MRPL7	20.56	21.14	0.446629	H5	p23
YHL028W	WSC4	19.02	19.92	0.445703	F6	p14
YLR234W	TOP3	20.62	21.22	0.445535	E5	p22
YNR059W	MNT4	19.33	19.62	0.445505	E2	p37
YKL070W	YKL070W	19.98	20.4	0.445495	A8	p18
YBR182C	SMP1	20.33	20.78	0.445073	B6	p10
YHR049C-A	YHR049C-A	19.2	20.33	0.443978	B1	p15
YIL076W	SEC28	22.27	21.93	0.443572	A1	p31
YMR177W	MMT1	19.2	19.89	0.443499	D3	p4
YLR207W	HRD3	19.45	20.03	0.443074	D5	p17
YKL017C	HCS1	19.53	20.11	0.443074	F7	p17
YDR408C	ADE8	21.64	22.41	0.44232	B10	p12
YML014W	TRM9	21.2	21.7	0.441659	E5	p3
YPL207W	TYW1	20.37	20.78	0.441297	A9	p56
YOL104C	NDJ1	22.52	22.36	0.441217	A8	p33
YJL082W	IML2	19.98	20.18	0.439345	G7	p35
YDR294C	DPL1	22.57	23.17	0.438375	C5	p30
YOR185C	GSP2	20.21	20.61	0.43753	C6	p20
YHR210C	YHR210C	19.83	20.56	0.437317	A11	p16
YGL236C	MTO1	20.59	21.01	0.436897	C8	p24
YPL067C	YPL067C	19.87	20.29	0.436897	H12	p24
YLR267W	BOP2	19.89	20.48	0.435535	G5	p22
YLR441C	RPS1A	20.5	20.78	0.435505	B5	p37
YPR129W	SCD6	19.47	20.01	0.434147	F10	p25
YGR287C	IMA1	20.37	20.15	0.433763	A7	p32
YPL024W	RMI1	21.38	22	0.432995	B8	p70
YNR013C	PHO91	20.03	20.46	0.432665	D12	p41
YER153C	PET122	21.2	21.63	0.432494	G9	p49
YER154W	OXA1	20.45	20.88	0.432494	G10	p49
YCR075C	ERS1	20.34	21.03	0.432456	B5	p45
YCR082W	AHC2	20.44	21.22	0.431419	F7	p39
YOR132W	VPS17	19.97	20.53	0.429728	H7	p19
YOR115C	TRS33	20.42	20.98	0.429728	G6	p19
YPR046W	MCM16	19.45	19.64	0.429345	A10	p35
YPL139C	UME1	19.86	20	0.429286	F7	p9
YDR272W	GLO2	19.77	20.36	0.428375	A11	p30
YDR286C	YDR286C	19.31	19.9	0.428375	B11	p30
YHR013C	ARD1	20.64	21.52	0.425703	H6	p14
YMR174C	PAI3	19.3	19.57	0.425505	D4	p37
YKL128C	PMU1	19.31	19.71	0.425495	E5	p18
YAL059W	ECM1	20.78	21.31	0.424154	A9	p1
YAL029C	MYO4	20.19	20.72	0.424154	C6	p1
YPR117W	YPR117W	19.89	20.42	0.424147	E11	p25
YPR139C	LOA1	21.27	21.8	0.424147	G5	p25
YPR140W	TAZ1	19.97	20.5	0.424147	G6	p25
YPR153W	YPR153W	19.63	20.16	0.424147	H4	p25
YGL041C-B	YGL041C-B	21.94	22.26	0.423792	E9	p72
YMR080C	NAM7	18.61	18.38	0.423763	F7	p32
YNL041C	COG6	20.79	21.21	0.422665	C6	p41
YCR079W	PTC6	19.77	20.54	0.421419	F5	p39
YNL259C	ATX1	20.01	20.4	0.421297	A6	p56
YOL099C	YOL099C	20.19	20.01	0.421217	A4	p33
YKR065C	PAM17	19.24	20.03	0.420294	G9	p29
YNL154C	YCK2	19.91	20.7	0.420294	B7	p29
YOR134W	BAG7	20.32	20.87	0.419728	H9	p19
YPR095C	SYT1	19.65	19.83	0.419345	D7	p35
YML071C	COG8	20.29	20.69	0.419343	B8	p34
YPR043W	RPL43A	21.73	22.36	0.418473	F6	p46
YDR298C	ATP5	20.84	21.42	0.418375	C9	p30
YHR009C	TDA3	20.86	21.55	0.418094	C8	p36
YJR043C	POL32	21.6	21.58	0.418019	A7	p40
YGR040W	KSS1	20.05	20.69	0.417196	B5	p44
YBR289W	SNF5	24.13	24.77	0.417196	H12	p44
YGL244W	RTF1	21.88	22.28	0.416897	D1	p24
YDL034W	YDL034W	21.28	21.55	0.415947	E7	p47
YJL189W	RPL39	24.38	24.98	0.414953	C3	p21
YGL007C-A	YGL007C-A	21.96	22.27	0.413792	E8	p72
YLR389C	STE23	20.3	20.9	0.412995	A6	p70
YNL015W	PBI2	20.32	20.73	0.412665	A12	p41
YNR020C	ATP23	21.72	22.13	0.412665	E5	p41
YMR315W	YMR315W	21.16	20.97	0.411217	H12	p33
YNL133C	FYV6	22.7	23.26	0.410771	F6	p42
YKR017C	HEL1	20.79	21.57	0.410294	E3	p29
YMR095C	SNO1	20.54	20.93	0.409343	E7	p34
YPL120W	VPS30	20.38	20.5	0.409286	G6	p9
YKR095W	MLP1	21.61	22.23	0.408473	D2	p46
YJR050W	ISY1	20.35	20.32	0.408019	A10	p40
YBR288C	APM3	20.72	21.35	0.407196	H11	p44
YPL069C	BTS1	20.59	20.98	0.406897	H10	p24
YDL057W	YDL057W	22.45	22.71	0.405947	G2	p47
YMR326C	YMR326C	20.66	20.91	0.405505	D7	p37
YKL126W	YPK1	22.35	22.73	0.405495	E3	p18
YPL051W	ARL3	20.35	20.86	0.404147	B2	p25
YOR003W	YSP3	20.08	20.23	0.402384	B10	p6
YEL048C	TCA17	20.12	20.85	0.40232	G7	p12
YBL017C	PEP1	19.77	20.21	0.401505	B2	p27
YOR305W	RRG7	21.45	21.82	0.401297	B7	p56
YOL100W	PKH2	21.5	21.3	0.401217	A5	p33
YER074W	RPS24A	20.07	21.07	0.400237	F1	p13
YPL246C	RBD2	20.32	20.54	0.400233	G9	p8
YIL050W	PCL7	19.99	20.55	0.398375	H6	p30
YJR063W	RPA12	21.35	21.31	0.398019	B10	p40
YNL278W	CAF120	20.57	20.82	0.397796	H11	p5
YKL194C	MST1	20.64	21.26	0.397196	E9	p44
YGL050W	TYW3	19.81	20.18	0.396974	B4	p28
YPL088W	YPL088W	20.33	20.71	0.396897	G7	p24
YGL234W	ADE5	21.43	21.81	0.396897	C6	p24
YFL012W	YFL012W	20.33	21.29	0.396792	G7	p50
YHL012W	YHL012W	19.86	20.71	0.395703	G6	p14
YGR177C	ATF2	19.87	20.72	0.395703	B8	p14
YHL033C	RPL8A	19.85	20.7	0.395703	F1	p14
YLR248W	RCK2	19.83	20.38	0.395535	F1	p22
YLR285W	NNT1	19.92	20.47	0.395535	H7	p22
YLR328W	NMA1	20.72	21.3	0.394953	G8	p21
YJL206C	YJL206C	20.32	20.9	0.394953	B1	p21
YJL183W	MNN11	21.37	21.95	0.394953	C8	p21
YLR069C	MEF1	22.05	22.69	0.394155	F1	p2
YDR497C	ITR1	20.45	21.01	0.394131	E4	p48
YDR451C	YHP1	19.94	20.5	0.394131	B6	p48
YHR066W	SSF1	20.36	21.44	0.393978	B8	p15
YHR050W-A	YHR050W-A	21.54	21.83	0.393792	F11	p72
YIR033W	MGA2	20.72	20.46	0.393763	C3	p32
YMR141C	YMR141C	19.35	19.99	0.393499	A10	p4
YMR214W	SCJ1	19.51	20.15	0.393499	F7	p4
YER119C	AVT6	20.55	20.94	0.392494	E9	p49
YEL009C	GCN4	20.61	21.33	0.39232	E2	p12
YML081W	TDA9	20.16	20.61	0.391659	B4	p3
YBL042C	FUI1	21.4	21.83	0.391505	C5	p27
YDR109C	YDR109C	19.48	20.02	0.390275	C10	p11
YER038W-A	YER038W-A	18.67	19.66	0.390237	C1	p13
YGR066C	YGR066C	20.1	20.62	0.389728	C8	p19
YOR136W	IDH2	20.56	21.08	0.389728	H11	p19
YDL115C	IWR1	21.18	21.78	0.388473	B6	p46
YDR275W	BSC2	20.09	20.64	0.388375	B2	p30
YOR348C	PUT4	20.47	20.67	0.388274	E4	p7
YOR089C	VPS21	21.35	21.55	0.388274	A2	p7
YPL073C	YPL073C	20.28	20.65	0.386897	H7	p24
YDL049C	KNH1	21.11	21.35	0.385947	F7	p47
YLR388W	RPS29A	21.65	22.19	0.385535	C3	p22
YDR524C	AGE1	20.36	20.91	0.384131	F12	p48
YHR157W	REC104	19.28	20.35	0.383978	G9	p15
YDR524W-A	YDR524W-A	21.58	21.86	0.383792	D6	p72
YMR164C	MSS11	19.18	19.81	0.383499	C5	p4
YCR032W	BPH1	20.52	21.16	0.382456	A6	p45
YLR370C	ARC18	20.8	21.44	0.382456	C12	p45
YOR043W	WHI2	19.47	19.6	0.382384	E12	p6
YEL047C	FRD1	19.81	20.52	0.38232	G6	p12
YDR415C	YDR415C	19.78	20.49	0.38232	C3	p12
YML028W	TSA1	21.04	21.48	0.381659	D9	p3
YBR293W	VBA2	20.44	21.17	0.381419	C8	p39
YJR024C	MDE1	20.42	21.15	0.381419	H11	p39
YOL118C	YOL118C	20.04	19.82	0.381217	B10	p33
YBR026C	ETR1	21.32	21.85	0.380771	A12	p42
YEL067C	YEL067C	20.17	21.15	0.380237	A1	p13
YOR111W	YOR111W	20.65	21.16	0.379728	G2	p19
YPR075C	OPY2	19.73	19.87	0.379345	C8	p35
YMR004W	MVP1	20.41	20.77	0.379343	E6	p34
YIL044C	AGE2	22.55	23.09	0.378375	H3	p30
YDL116W	NUP84	22.01	21.95	0.378019	C11	p40
YKR027W	BCH2	21.93	22.53	0.377196	F6	p44
YGL089C	MF(ALPHA)2	19.86	20.21	0.376974	D9	p28
YPL072W	UBP16	20.57	20.93	0.376897	H6	p24
YBR145W	ADH5	20.84	21.07	0.375947	B2	p47
YLR376C	PSY3	20.71	21.24	0.375535	B6	p22
YLR429W	CRN1	19.5	19.72	0.375505	A8	p37
YNR063W	YNR063W	20.18	20.4	0.375505	E6	p37
YBR225W	YBR225W	21.32	21.7	0.375073	E4	p10
YLR048W	RPS0B	22.36	22.98	0.374155	D9	p2
YLR087C	CSF1	21.29	21.91	0.374155	G2	p2
YPL061W	ALD6	21.03	21.51	0.374147	A5	p25
YNL121C	TOM70	20.69	20.81	0.373934	H11	p43
YGR259C	YGR259C	21.24	20.83	0.373572	H3	p31
YMR167W	MLH1	19.5	20.12	0.373499	C7	p4
YLR154C	RNH203	19.58	20.09	0.373074	A5	p17
YPR189W	SKI3	20.8	20.87	0.372984	B1	p26
YFR036W	CDC26	20.55	20.62	0.372984	E8	p26
YNR022C	MRPL50	21.04	21.41	0.372665	E7	p41
YNL008C	ASI3	20.94	21.31	0.372665	A7	p41
YEL040W	UTR2	19.84	20.54	0.37232	F12	p12
YBR271W	EFM2	20.2	20.92	0.371419	B6	p39
YCR027C	RHB1	21.21	21.93	0.371419	D9	p39
YNL141W	AAH1	20.27	20.79	0.370771	F1	p42
YPL244C	HUT1	21.69	21.88	0.370233	G11	p8
YHR194W	MDM31	20.86	21.5	0.368094	D7	p36
YJR078W	BNA2	19.89	20.53	0.368094	E8	p36
YDL142C	CRD1	20.61	20.54	0.368019	E9	p40
YCL029C	BIK1	20.61	21.27	0.367317	C7	p16
YGL042C	YGL042C	20.37	20.71	0.366974	A11	p28
YLR300W	EXG1	20	20.5	0.366629	A7	p23
YGL197W	MDS3	20.1	20.6	0.366629	H11	p23
YGR018C	YGR018C	20.61	20.82	0.365505	G6	p37
YJL198W	PHO90	20.39	20.94	0.364953	B7	p21
YLR023C	IZH3	20.39	21	0.364155	C11	p2
YAL060W	BDH1	21.18	21.65	0.364154	A8	p1
YDR491C	YDR491C	20.3	20.83	0.364131	D10	p48
YHR075C	PPE1	18.32	19.37	0.363978	B10	p15
YHR110W	ERP5	18.78	19.83	0.363978	D10	p15
YNL079C	TPM1	20.79	20.9	0.363934	G2	p43
YBR196C-B	YBR196C-B	21.77	22.03	0.363792	B6	p72
YIR031C	DAL7	20.12	19.83	0.363763	C2	p32
YBR008C	FLR1	21.28	21.64	0.362665	H8	p41
YOR008C	SLG1	20.67	20.78	0.362384	C2	p6
YMR007W	YMR007W	19.85	20.27	0.361659	F10	p3
YBL010C	YBL010C	19.8	20.2	0.361505	A8	p27
YKR030W	GMH1	21.63	22.36	0.360294	E9	p29
YDR369C	XRS2	21.05	21.56	0.360275	H4	p11
YPR092W	YPR092W	20.1	20.22	0.359345	D5	p35
YPL184C	MRN1	20.43	20.5	0.359286	C9	p9
YBR116C	YBR116C	20.77	21.34	0.358473	H9	p46
YKL096W-A	CWP2	19.51	20.09	0.357196	E6	p44
YKL201C	MNN4	20.41	20.99	0.357196	E10	p44
YJL140W	RPB4	25.11	25.84	0.356274	C4	p57
YNL059C	ARP5	22.12	22.85	0.356274	D1	p57
YNL292W	PUS4	19.56	20.29	0.356274	D9	p57
YHL003C	LAG1	19.78	20.59	0.355703	H1	p14
YKL150W	MCR1	21.05	21.38	0.355495	F11	p18
YLR079W	SIC1	21.46	22.06	0.354155	F7	p2
YPR126C	YPR126C	19.4	19.86	0.354147	F7	p25
YIL170W	YIL170W	22.45	22.55	0.353934	D8	p43
YIL006W	YIA6	19.77	19.34	0.353572	B1	p31
YFR010W	UBP6	20.16	19.73	0.353572	F11	p31
YPR164W	MMS1	21.42	21.47	0.352984	A1	p26
YER037W	PHM8	20.69	21.3	0.352456	C3	p45
YOR047C	STD1	20	20.1	0.352384	F3	p6
YML051W	GAL80	20.06	20.47	0.351659	C9	p3
YPL110C	GDE1	20.33	20.39	0.349286	H4	p9
YPL221W	FLC1	20.69	20.75	0.349286	A2	p9
YIL073C	SPO22	20.43	20.94	0.348375	H12	p30
YIL064W	SEE1	19.57	20.08	0.348375	H9	p30
YOR291W	YPK9	20.74	20.9	0.348274	A11	p7
YER063W	THO1	19.81	20.43	0.348094	B8	p36
YDL136W	RPL35B	21.45	21.36	0.348019	E6	p40
YMR294W	JNM1	21.14	21.34	0.347796	C11	p5
YOR142W	LSC1	20.26	20.57	0.34753	A5	p20
YOR205C	GEP3	20.71	21.02	0.34753	D11	p20
YPL194W	DDC1	20.36	20.68	0.346974	A1	p28
YGL209W	MIG2	20.03	20.36	0.346897	A7	p24
YIL102C	YIL102C	20.98	21.89	0.346792	C3	p50
YBR139W	YBR139W	20.05	20.25	0.345947	A11	p47
YHL008C	YHL008C	19.44	20.24	0.345703	G9	p14
YJR094C	IME1	19.76	19.95	0.345505	H6	p37
YKL093W	MBR1	19.9	20.22	0.345495	C3	p18
YBR184W	YBR184W	20.71	21.06	0.345073	B8	p10
YJL192C	SOP4	20.43	20.96	0.344953	B12	p21
YAL044C	GCV3	21.12	21.57	0.344154	B7	p1
YPR155C	NCA2	20.31	20.76	0.344147	H6	p25
YDR512C	EMI1	21.71	22.22	0.344131	F3	p48
YNL073W	MSK1	20.83	20.92	0.343934	F10	p43
YIL123W	SIM1	19.95	20.04	0.343934	A9	p43
YIL134W	FLX1	21.09	21.18	0.343934	B4	p43
YFR032C-B	YFR032C-B	22.45	22.69	0.343792	E6	p72
YNR072W	HXT17	20.4	20.09	0.343763	G11	p32
YIL067C	YIL067C	21.56	21.12	0.343572	C3	p31
YGR275W	RTT102	20.21	19.77	0.343572	H11	p31
YGL218W	YGL218W	21.85	22.38	0.342995	E5	p70
YNR008W	LRO1	21.59	21.93	0.342665	D8	p41
YNR036C	MRPS12	20.95	21.29	0.342665	F5	p41
YER149C	PEA2	21.18	21.52	0.342494	G5	p49
YDR074W	TPS2	20.77	21.37	0.342456	C1	p45
YDR423C	CAD1	19.39	20.06	0.34232	C9	p12
YMR023C	MSS1	22.64	23.04	0.341659	H1	p3
YBL005W	PDR3	20.4	20.78	0.341505	A3	p27
YBR273C	UBX7	20.9	21.59	0.341419	B7	p39
YKR031C	SPO14	19.85	20.56	0.340294	E10	p29
YPL227C	ALG5	20.82	20.98	0.340233	H9	p8
YMR130W	YMR130W	20.8	21.12	0.339343	G9	p34
YDR305C	HNT2	19.62	20.12	0.338375	C11	p30
YOL141W	PPM2	19.44	20.05	0.338094	D11	p36
YJR083C	ACF4	20.2	20.81	0.338094	E11	p36
YOR306C	MCH5	20.71	20.61	0.338019	H9	p40
YOR166C	SWT1	20.44	20.74	0.33753	B5	p20
YGR053C	YGR053C	20.41	20.97	0.337196	B7	p44
YGL035C	MIG1	20.21	20.52	0.336974	A6	p28
YNL234W	YNL234W	20.21	20.52	0.336974	E8	p28
YDR493W	MZM1	20.64	21.54	0.336792	F8	p50
YDL078C	MDH3	23.74	23.93	0.335947	H5	p47
YKL073W	LHS1	20.35	20.66	0.335495	A11	p18
YJL210W	PEX2	20.13	20.65	0.334953	A8	p21
YJL129C	TRK1	20.38	20.9	0.334953	G3	p21
YAL026C	DRS2	21.21	21.65	0.334154	C9	p1
YPL029W	SUV3	20.83	21.27	0.334147	C6	p25
YHR175W-A	YHR175W-A	21.95	22.18	0.333792	G2	p72
YGL240W	DOC1	22.12	22.64	0.332995	B3	p70
YFR034C	PHO4	21.64	21.67	0.332984	E6	p26
YNL023C	FAP1	19.92	20.25	0.332665	B5	p41
YGL152C	YGL152C	20.99	21.32	0.332494	B6	p49
YCR046C	IMG1	20.59	21.18	0.332456	A8	p45
YEL046C	GLY1	22.4	23.06	0.33232	G5	p12
YBL024W	NCL1	20.62	20.99	0.331505	B6	p27
YBL060W	YEL1	19.87	20.24	0.331505	D10	p27
YBR277C	YBR277C	20.95	21.63	0.331419	B9	p39
YJL029C	VPS53	21.01	21.69	0.331419	G8	p39
YNL143C	YNL143C	20.34	20.82	0.330771	E12	p42
YER053C	PIC2	20.38	21.31	0.330237	D3	p13
YPL274W	SAM3	20.42	20.57	0.330233	E10	p8
YDR336W	YDR336W	20.66	21.15	0.328375	E10	p30
YOR167C	RPS28A	20.73	21.02	0.32753	B6	p20
YGL220W	FRA2	21.1	21.41	0.326897	B5	p24
YDR521W	YDR521W	21.62	22.51	0.326792	D7	p50
YDR239C	YDR239C	20.06	20.52	0.326629	H6	p23
YHL017W	YHL017W	19.78	20.56	0.325703	G2	p14
YLR415C	YLR415C	20.19	20.67	0.325535	D8	p22
YLR261C	VPS63	21	21.48	0.325535	F11	p22
YKL113C	RAD27	20.73	21.03	0.325495	D5	p18
YBR201W	DER1	20.94	21.27	0.325073	C6	p10
YAL034C	FUN19	20.98	21.41	0.324154	C3	p1
YPL022W	RAD1	19.4	19.83	0.324147	C10	p25
YMR070W	MOT3	20.27	19.94	0.323763	E11	p32
YGL088W	YGL088W	21.78	22.29	0.322995	C6	p70
YBR003W	COQ1	21.72	22.04	0.322665	H4	p41
[truncated: 2,707 more rows]

## Sheet: Top 494 repeat 20min 0.375M KCl
Standard	Common	Normalized Fam-Joe	Raw Fam (Nsr1)	Raw Joe (Ntf2)
YGL014W	PUF4	3.17	16.12	16.76
YDR028C	REG1	3	18.22	18.67
YKR055W	RHO4	2.91	17.02	17.4
YEL013W	VAC8	2.83	16.75	16.81
YDL090C	RAM1	2.81	18.48	18.75
YML002W	YML002W	2.73	16.72	16.69
YJR118C	ILM1	2.7	17.66	17.81
YBR077C	SLM4	2.69	17.03	17.18
YGL212W	VAM7	2.69	17.42	17.58
YGL173C	XRN1	2.68	17.84	17.98
YOL081W	IRA2	2.62	17.02	16.87
YPR017C	DSS4	2.62	16.79	16.86
YML001W	YPT7	2.59	16.79	16.62
YPR018W	RLF2	2.58	17.82	17.85
YNL238W	KEX2	2.56	17.16	17.19
YMR019W	STB4	2.53	16.9	16.67
YPL111W	CAR1	2.52	17.02	16.77
YDR070C	FMP16	2.48	16.78	16.49
YMR012W	CLU1	2.48	16.87	16.59
YEL051W	VMA8	2.47	20.72	20.42
YER177W	BMH1	2.47	16.71	16.64
YOL041C	NOP12	2.47	17.83	17.53
YPR009W	SUT2	2.47	17.08	17
YEL003W	GIM4	2.46	17.29	16.98
YEL005C	VAB2	2.46	17.1	16.79
YOR051C	ETT1	2.45	16.94	16.63
YBR095C	RXT2	2.44	17.81	17.71
YMR189W	GCV2	2.43	16.85	16.52
YDR389W	SAC7	2.42	17.65	17.3
YCR034W	FEN1	2.4	18.13	17.98
YHR139C	SPS100	2.39	17.11	16.73
YOR306C	MCH5	2.37	17.52	17.34
YPL265W	DIP5	2.37	17.1	16.7
YHR137W	ARO9	2.36	16.88	16.47
YNL230C	ELA1	2.36	16.8	16.63
YGR201C	YGR201C	2.35	17.03	16.83
YDR128W	MTC5	2.34	16.96	16.53
YMR263W	SAP30	2.34	17.93	17.73
YPL141C	FRK1	2.34	17.66	17.23
YFL007W	BLM10	2.32	17.26	17.04
YPL090C	RPS6A	2.32	17.88	17.67
YCR028C	FEN2	2.31	18.13	17.89
YDR131C	YDR131C	2.31	17.16	16.7
YDR441C	APT2	2.31	17.09	16.86
YMR008C	PLB1	2.31	16.95	16.5
YPR063C	YPR063C	2.31	17.11	16.87
YEL027W	VMA3	2.3	19.92	19.45
YLR448W	RPL6B	2.3	17.9	17.65
YMR109W	MYO5	2.3	17.35	17.1
YEL030W	ECM10	2.29	16.97	16.49
YHR026W	VMA16	2.29	20.15	19.89
YJR103W	URA8	2.29	17.27	17.01
YLR094C	GIS3	2.29	17.29	16.82
YJL112W	MDV1	2.28	17.25	16.98
YMR105C	PGM2	2.28	17.42	17.15
YCR043C	YCR043C	2.27	17.59	17.31
YDL210W	UGA4	2.27	17.05	16.77
YJL089W	SIP4	2.26	17.29	17
YJL196C	ELO1	2.26	17.73	17.45
YLR447C	VMA6	2.26	20.39	20.1
YHR138C	YHR138C	2.25	17.4	16.88
YHR134W	WSS1	2.24	17.87	17.34
YKR045C	YKR045C	2.24	17.1	16.81
YLR414C	PUN1	2.24	16.64	16.72
YJL079C	PRY1	2.23	17.49	17.17
YKR042W	UTH1	2.23	17.82	17.52
YML011C	RAD33	2.23	17.58	17.05
YNL125C	ESBP6	2.23	17.55	17.24
YMR018W	YMR018W	2.22	17.29	16.75
YDR115W	YDR115W	2.21	17.03	16.47
YFR006W	YFR006W	2.21	17.57	17.25
YKR058W	GLG1	2.21	17.27	16.95
YAL013W	DEP1	2.2	18.67	18.11
YER186C	YER186C	2.2	17.05	16.71
YKR088C	TVP38	2.2	17.84	17.49
YNL097C	PHO23	2.2	18.39	18.05
YPR083W	MDM36	2.2	17.18	16.61
YDR019C	GCV1	2.18	17.47	17.1
YDR132C	YDR132C	2.18	17.26	16.67
YGL031C	RPL24A	2.18	18	17.65
YML006C	GIS4	2.18	17.74	17.16
YPR052C	NHP6A	2.18	17.76	17.39
YGL023C	PIB2	2.17	16.72	16.36
YIL128W	MET18	2.16	19.01	18.63
YJR140C	HIR3	2.16	17.6	17.21
YLR286C	CTS1	2.16	17.49	17.11
YOR032C	HMS1	2.16	17.59	16.99
YML073C	RPL6A	2.15	17.96	17.57
YCR107W	AAD3	2.14	17.4	17
YDR225W	HTA1	2.14	17.58	17.19
YDR425W	SNX41	2.14	17.27	16.64
YJL012C	VTC4	2.14	17.62	17.22
YJR021C	REC107	2.14	17.56	17.15
YJR109C	CPA2	2.14	17.33	16.92
YJR119C	JHD2	2.14	17.31	16.9
YMR015C	ERG5	2.14	17.82	17.2
YMR196W	YMR196W	2.14	17.33	16.71
YPR028W	YOP1	2.13	17.63	17.21
YBL019W	APN2	2.12	17.58	17.17
YML083C	YML083C	2.12	17.42	16.78
YMR123W	PKR1	2.12	17.3	16.87
YMR231W	PEP5	2.12	17.6	16.96
YOR106W	VAM3	2.12	17.32	17.28
YPL273W	SAM4	2.12	17.08	16.43
YBR127C	VMA2	2.11	19.5	19.07
YDL229W	SSB1	2.11	17.38	16.94
YDR121W	DPB4	2.11	17.46	16.8
YPR029C	APL4	2.11	17.69	17.25
YIR030C	DCG1	2.1	17.3	16.86
YJL036W	SNX4	2.1	18.59	18.14
YJL098W	SAP185	2.1	19.01	18.56
YMR136W	GAT2	2.1	17.51	17.06
YOR383C	FIT3	2.1	17.97	17.31
YIL072W	HOP1	2.09	17.4	16.96
YJR124C	YJR124C	2.09	17.34	16.88
YLR083C	EMP70	2.09	17.69	17.02
YLR253W	MCP2	2.09	17.39	16.95
YMR246W	FAA4	2.09	17.28	16.61
YNL326C	PFA3	2.09	16.97	16.3
YPL030W	TRM44	2.09	17.81	17.37
YPL081W	RPS9A	2.09	17.61	17.17
YJL013C	MAD3	2.08	17.82	17.36
YMR011W	HXT2	2.08	17.39	16.71
YDR017C	KCS1	2.07	18.39	17.91
YJR019C	TES1	2.07	17.61	17.13
YLR021W	IRC25	2.07	18.22	17.53
YMR106C	YKU80	2.07	17.64	17.16
YMR226C	YMR226C	2.07	16.7	16.01
YOR038C	HIR2	2.07	17.82	17.13
YPR158W	CUR1	2.07	17.63	17.17
YDR387C	YDR387C	2.06	17.39	16.68
YEL037C	RAD23	2.06	17.79	17.08
YBL081W	YBL081W	2.05	17.28	16.8
YDL185W	VMA1	2.05	20.52	20.03
YGR021W	YGR021W	2.05	17.7	17.22
YDR184C	ATC1	2.04	17.85	17.36
YFR011C	AIM13	2.04	17.86	17.36
YML024W	RPS17A	2.04	19.29	18.57
YNL091W	NST1	2.04	18.43	17.93
YOL089C	HAL9	2.04	17.58	17.07
YGR054W	YGR054W	2.03	16.82	16.69
YKR039W	GAP1	2.03	17.28	16.77
YLR084C	RAX2	2.03	17.89	17.16
YOR311C	DGK1	2.03	17.5	16.77
YOR355W	GDS1	2.03	17.91	17.18
YAL005C	SSA1	2.02	17.71	16.97
YHR133C	NSG1	2.02	17.02	16.27
YOR276W	CAF20	2.02	17.96	17.44
YDR400W	URH1	2.01	17.9	17.14
YMR016C	SOK2	2.01	17.72	16.97
YGR285C	ZUO1	2	19.57	19.02
YML018C	YML018C	2	18.08	17.32
YPR198W	SGE1	2	17.97	17.44
YBR085C-A	YBR085C-A	1.99	17.97	17.42
YEL039C	CYC7	1.99	17.66	16.88
YEL052W	AFG1	1.99	17.73	16.95
YJL004C	SYS1	1.99	17.83	17.28
YJL122W	ALB1	1.99	17.48	16.92
YOR385W	YOR385W	1.99	17.54	16.77
YPR068C	HOS1	1.99	17.21	16.65
YBR287W	YBR287W	1.98	17.48	16.92
YDR506C	GMC1	1.98	17.32	16.76
YJR107W	YJR107W	1.98	17.27	16.7
YKL080W	VMA5	1.98	20.02	19.84
YOR323C	PRO2	1.98	17.77	16.99
YAL054C	ACS1	1.97	17.14	16.56
YAL064C-A	TDA8	1.97	17.34	16.76
YBR156C	SLI15	1.97	18.01	17.44
YDR515W	SLF1	1.97	17.7	17.13
YKR080W	MTD1	1.97	17.79	17.21
YLR072W	YLR072W	1.97	18.04	17.25
YOL056W	GPM3	1.97	17.64	16.84
YFR026C	ULI1	1.96	17.33	16.76
YHR018C	ARG4	1.96	17.42	16.61
YIL087C	AIM19	1.96	17.74	17.17
YJL197W	UBP12	1.96	17.59	17.39
YKL044W	YKL044W	1.96	17.13	16.93
YCR051W	YCR051W	1.95	17.87	17.27
YHR136C	SPL2	1.95	17.58	16.76
YOL002C	IZH2	1.95	17.63	16.82
YEL063C	CAN1	1.94	17.8	16.97
YGL249W	ZIP2	1.94	17.7	17.11
YMR062C	ARG7	1.94	17.24	16.63
YNL070W	TOM7	1.94	18.29	17.69
YOR009W	TIR4	1.94	17.99	17.17
YEL043W	YEL043W	1.93	17.68	16.84
YLR251W	SYM1	1.93	18.23	17.63
YLR283W	YLR283W	1.93	17.61	17.01
YNL069C	RPL16B	1.93	18.56	17.95
YAL017W	PSK1	1.92	17.84	17
YDR097C	MSH6	1.92	18.34	17.49
YJL108C	PRM10	1.92	17.95	17.32
YNR027W	BUD17	1.92	17.68	17.06
YBL091C	MAP2	1.91	17.61	16.99
YDR403W	DIT1	1.91	17.41	16.55
YEL065W	SIT1	1.91	17.56	16.7
YGR078C	PAC10	1.91	17.37	17.12
YLR058C	SHM2	1.91	18	17.15
YML082W	YML082W	1.91	17.04	16.19
YNL153C	GIM3	1.91	17.46	16.83
YNL322C	KRE1	1.91	17.54	16.69
YCR009C	RVS161	1.9	17.97	17.71
YGL025C	PGD1	1.9	17.29	16.66
YHR064C	SSZ1	1.9	19.21	18.56
YLL019C	KNS1	1.9	17.78	16.92
YLR011W	LOT6	1.9	17.46	16.6
YLR271W	YLR271W	1.9	17.49	16.86
YOR069W	VPS5	1.9	17.83	16.97
YDR247W	VHS1	1.89	17.44	16.8
YDR266C	HEL2	1.89	17.61	16.97
YKL176C	LST4	1.89	17.07	16.8
YKR018C	YKR018C	1.89	17.61	16.97
YKR054C	DYN1	1.89	17.9	17.26
YNL204C	SPS18	1.89	17.96	17.32
YAL014C	SYN8	1.88	17.86	16.98
YBL067C	UBP13	1.88	17.82	17.17
YDR234W	LYS4	1.88	17.58	16.93
YGR109C	CLB6	1.88	17.14	16.86
YNL314W	DAL82	1.88	17.76	16.88
YDR129C	SAC6	1.87	17.49	16.59
YEL064C	AVT2	1.87	17.59	16.69
YKL026C	GPX1	1.87	17.29	17
YNR019W	ARE2	1.87	17.64	16.97
YOR320C	GNT1	1.87	17.87	16.98
YDL230W	PTP1	1.86	17.29	16.6
YPL260W	YPL260W	1.86	17.82	16.91
YCR065W	HCM1	1.85	17.76	17.06
YGR097W	ASK10	1.85	17.24	16.93
YLR096W	KIN2	1.85	17.44	16.53
YOR071C	NRT1	1.85	17.56	16.65
YPL077C	YPL077C	1.85	17.58	16.9
YPL086C	ELP3	1.85	18.74	18.06
YPR193C	HPA2	1.85	17.55	16.87
YGR036C	CAX4	1.84	19.88	19.56
YJR154W	YJR154W	1.84	17.56	16.85
YMR312W	ELP6	1.84	18.6	17.89
YPR061C	JID1	1.84	17.74	17.03
YDL240W	LRG1	1.83	17.9	17.18
YHL036W	MUP3	1.83	17.61	16.67
YKL151C	YKL151C	1.83	16.9	16.57
YNL333W	SNZ2	1.82	17.9	16.96
YJL100W	LSB6	1.81	17.68	16.94
YLR061W	RPL22A	1.81	19.29	18.34
YPL249C	GYP5	1.81	18.07	17.11
YPR156C	TPO3	1.81	17.48	16.76
YCR069W	CPR4	1.8	18.25	17.51
YDR103W	STE5	1.8	17.57	16.6
YDR258C	HSP78	1.8	17.72	16.99
YJR010W	MET3	1.8	17.93	17.18
YLR325C	RPL38	1.8	17.85	17.49
YMR238W	DFG5	1.8	17.98	17.02
YPL234C	VMA11	1.8	19.55	18.58
YDR251W	PAM1	1.79	17.78	17.04
YGL151W	NUT1	1.79	18.45	17.7
YGR052W	FMP48	1.79	17.66	17.29
YKR050W	TRK2	1.79	17.71	16.97
YKL206C	ADD66	1.78	17.83	17.08
YLR221C	RSA3	1.78	17.44	17.06
YOR014W	RTS1	1.78	18.39	17.41
YAL047C	SPC72	1.77	19.24	18.46
YFL054C	YFL054C	1.77	17.83	17.07
YOR040W	GLO4	1.77	17.77	16.78
YGL195W	GCN1	1.76	18.66	17.89
YOR104W	PIN2	1.76	17.64	17.24
YLR176C	RFX1	1.75	17.38	16.97
YNL074C	MLF3	1.75	17.82	17.03
YPL135W	ISU1	1.75	17.78	16.76
YPL224C	MMT2	1.75	17.6	16.81
YGL133W	ITC1	1.74	18.05	17.25
YJR142W	YJR142W	1.74	18.06	17.25
YLR003C	CMS1	1.74	17.67	16.65
YNL330C	RPD3	1.74	18.19	17.17
YOR005C	DNL4	1.74	17.51	16.49
YOR371C	GPB1	1.74	17.74	16.72
YPL259C	APM1	1.74	18.11	17.08
YDR140W	MTQ2	1.73	18.15	17.11
YDR419W	RAD30	1.73	17.66	16.62
YGR012W	YGR012W	1.73	18.27	17.47
YHR060W	VMA22	1.73	20.45	20.02
YIR018W	YAP5	1.73	17.77	16.95
YOR213C	SAS5	1.73	17.52	17.09
YDR333C	RQC1	1.72	17.96	17.15
YGL076C	RPL7A	1.72	18.85	18.04
YMR160W	YMR160W	1.72	17.64	16.82
YOR019W	YOR019W	1.72	17.71	16.67
YEL016C	NPP2	1.71	18.15	17.09
YER142C	MAG1	1.71	18.08	17.25
YGR121C	MEP1	1.71	16.77	16.32
YGR181W	TIM13	1.71	18.17	17.11
YLR108C	YLR108C	1.71	18.25	17.2
YDR179W-A	YDR179W-A	1.7	18.22	17.39
YDR185C	UPS3	1.7	17.96	17.13
YGR100W	MDR1	1.7	17.43	16.97
YHR022C	YHR022C	1.7	18.01	16.94
YLR231C	BNA5	1.7	17.02	16.56
YNL318C	HXT14	1.7	18.13	17.07
YPL050C	MNN9	1.7	17.62	16.78
YDL227C	HO	1.69	17.87	17.01
YDR096W	GIS1	1.69	17.82	16.74
YFL047W	RGD2	1.69	18.19	17.35
YFL052W	YFL052W	1.69	17.76	16.92
YJR150C	DAN1	1.69	17.89	17.03
YLR024C	UBR2	1.69	17.37	16.3
YPL245W	YPL245W	1.69	18.17	17.09
YER128W	VFA1	1.68	18.06	17.2
YKR059W	TIF1	1.67	18.16	17.3
YML008C	ERG6	1.67	17.84	16.75
YDR214W	AHA1	1.66	17.82	16.95
YLR178C	TFS1	1.66	17.3	16.8
YDL082W	RPL13A	1.65	18.92	18.03
YJR131W	MNS1	1.64	17.84	16.93
YBR058C-A	TSC3	1.63	19.2	18.29
YPL048W	CAM1	1.63	18.32	17.42
YOR097C	YOR097C	1.62	17.86	17.32
YAR031W	PRM9	1.61	18.23	17.08
YJR153W	PGU1	1.61	17.81	16.87
YDR226W	ADK1	1.6	20.12	19.19
YER132C	PMD1	1.6	17.89	16.95
YGL104C	VPS73	1.6	18.84	17.9
YDR111C	ALT2	1.59	18.08	16.9
YKL149C	DBR1	1.59	18.28	17.71
YNL199C	GCR2	1.59	19.54	18.6
YOR123C	LEO1	1.57	18.24	17.65
YDR124W	YDR124W	1.56	18.37	17.16
YHL035C	VMR1	1.56	18.01	16.8
YLL048C	YBT1	1.56	18.55	17.56
YLR165C	PUS5	1.56	17.73	17.13
YDR484W	VPS52	1.55	19.62	18.63
YNL212W	VID27	1.55	18.21	17.23
YFL040W	YFL040W	1.54	18.02	17.03
YMR022W	UBC7	1.54	17.96	16.74
YOR214C	YOR214C	1.54	17.73	17.11
YGL206C	CHC1	1.53	20.72	19.71
YOR079C	ATX2	1.53	17.66	16.43
YOR113W	AZF1	1.53	17.67	17.04
YBR220C	YBR220C	1.52	18.56	17.31
YJR094W-A	RPL43B	1.52	19.38	18.35
YNL111C	CYB5	1.52	18.75	17.73
YOR099W	KTR1	1.52	17.72	17.08
YLR257W	YLR257W	1.51	17.96	16.94
YHR158C	KEL1	1.5	18.92	17.65
YLR205C	HMX1	1.5	17.63	16.97
YDR470C	UGO1	1.49	21.06	20.01
YIL018W	RPL2B	1.49	18.7	17.65
YKL096C-B	YKL096C-B	1.49	20.63	19.58
YKL156W	RPS27A	1.49	17.47	16.8
YOL014W	YOL014W	1.49	18.12	16.85
YOR230W	WTM1	1.49	17.65	16.98
YAR035W	YAT1	1.48	22.82	21.54
YGL002W	ERP6	1.48	18.36	17.31
YGR208W	SER2	1.48	18.28	16.99
YLR224W	YLR224W	1.48	17.77	17.09
YOR133W	EFT1	1.47	17.5	16.81
YLR384C	IKI3	1.46	18.77	17.7
YOR367W	SCP1	1.46	18.51	17.2
YDR100W	TVP15	1.45	17.93	16.61
YFL046W	FMP32	1.45	18.17	17.09
YJL172W	CPS1	1.45	18.53	17.44
YMR306W	FKS3	1.45	18.76	17.66
YAR018C	KIN3	1.44	18.48	17.16
YBR020W	GAL1	1.44	18.33	17.23
YDR018C	YDR018C	1.44	17.88	16.77
YHR047C	AAP1	1.44	17.54	16.82
YKL171W	NNK1	1.44	17.48	16.76
YBL047C	EDE1	1.43	18.68	17.58
YDL241W	YDL241W	1.43	17.82	16.7
YCR076C	FUB1	1.42	17.85	16.72
YMR188C	MRPS17	1.42	18.19	16.85
YOR328W	PDR10	1.42	18.35	17
YPL046C	ELC1	1.42	18.15	17.04
YCR092C	MSH3	1.41	18.19	17.07
YDR137W	RGP1	1.41	18.3	16.94
YLR226W	BUR2	1.41	20.81	19.68
YML005W	TRM12	1.41	18.72	17.37
YNL279W	PRM1	1.41	18.76	17.62
YHR029C	YHI9	1.4	17.93	16.56
YJL176C	SWI3	1.39	21.46	20.69
YKL161C	KDX1	1.38	17.98	17.2
YLR206W	ENT2	1.38	17.56	16.78
YNL031C	HHT2	1.38	18.51	17.35
YNR052C	POP2	1.38	20.26	19.1
YOL004W	SIN3	1.38	18.83	17.45
YOR229W	WTM2	1.38	18.28	17.5
YOR342C	YOR342C	1.38	18.63	17.24
YFR007W	YFH7	1.37	19.27	18.09
YMR276W	DSK2	1.37	18.36	16.97
YOR177C	MPC54	1.37	18.17	17.38
YBR005W	RCR1	1.36	18.32	17.14
YMR222C	FSH2	1.36	18.14	16.74
YOR321W	PMT3	1.36	18.62	17.22
YJL158C	CIS3	1.34	17.49	16.67
YOR242C	SSP2	1.34	18.15	17.33
YER007C-A	TMA20	1.33	18.29	16.85
YHR112C	YHR112C	1.33	18.46	17.63
YNL080C	EOS1	1.33	19.74	18.53
YDL035C	GPR1	1.32	18.87	17.65
YER072W	VTC1	1.32	18.71	17.26
YKL179C	COY1	1.32	18.4	17.56
YMR307W	GAS1	1.32	21.02	19.58
YKR044W	UIP5	1.31	18.83	17.61
YCR020C-A	MAK31	1.3	18.08	17.22
YGL161C	YIP5	1.29	18.45	17.2
YGR105W	VMA21	1.28	20.57	19.69
YHR132C	ECM14	1.28	18	17.12
YLR126C	YLR126C	1.28	17.87	16.99
YBL075C	SSA3	1.27	18.21	16.95
YKR007W	MEH1	1.27	18.39	17.13
YOR127W	RGA1	1.27	17.87	16.98
YOR316C	COT1	1.27	18.4	16.91
YJL157C	FAR1	1.26	18.37	17.47
YLR188W	MDL1	1.26	17.89	16.99
YOR228C	MCP1	1.26	17.76	16.86
YLR227C	ADY4	1.25	18.14	17.23
YJL190C	RPS22A	1.24	17.76	16.84
YER065C	ICL1	1.23	18.15	16.61
YGL168W	HUR1	1.23	19.82	18.51
YNL201C	PSY2	1.23	17.71	16.41
YOR233W	KIN4	1.23	18.32	17.39
YPL253C	VIK1	1.23	20.43	18.89
YGL167C	PMR1	1.21	19.53	18.2
YMR310C	YMR310C	1.21	18.77	17.22
YIL020C	HIS6	1.2	19.05	17.72
YOR108W	LEU9	1.2	17.73	16.77
YHR103W	SBE22	1.19	18.44	16.86
YOR231W	MKK1	1.19	17.7	16.73
YGR134W	CAF130	1.18	19.81	18.44
YKR013W	PRY2	1.18	18.45	17.1
YNL096C	RPS7B	1.17	19.17	17.58
YOR189W	IES4	1.15	18.04	17.03
YOR237W	HES1	1.13	18.26	17.23
YKR043C	SHB17	1.08	18.92	17.47
YKL127W	PGM1	1.07	18.88	17.79
YOL117W	RRI2	1.05	18.81	17.31
YKL132C	RMA1	1.03	18.34	17.21
YBR010W	HHT1	1.02	18.74	17.22
YOR193W	PEX27	0.99	18.38	17.21
YJL047C	RTT101	0.98	20.03	18.46
YNL086W	SNN1	0.96	18.66	16.86
YBR194W	AIM4	0.93	19.64	17.8
YJL185C	ATG36	0.93	18.49	17.26
YOR144C	ELG1	0.93	18.59	17.36
YDL213C	NOP6	0.92	19.65	18.02
YGL148W	ARO2	0.91	19.25	17.62
YHR181W	SVP26	0.9	19.63	17.98
YBR267W	REI1	0.89	20.87	18.99
YOR105W	YOR105W	0.88	18.77	17.49
YKR036C	CAF4	0.87	18.98	17.31
YDL173W	PAR32	0.86	19.68	18
YDR186C	YDR186C	0.86	22.5	20.83
YKL001C	MET14	0.86	18.35	17.05
YGR210C	YGR210C	0.85	19.08	17.38
YGR027C	RPS25A	0.84	19.53	18.21
YKL138C	MRPL31	0.81	18.89	17.54
YKL142W	MRP8	0.81	18.41	17.06
YOR018W	ROD1	0.77	19.12	17.13
YGL124C	MON1	0.75	22.8	21.01
YLR054C	OSW2	0.74	19.47	17.45
YOR234C	RPL33B	0.73	18.9	17.47
YER049W	TPA1	0.72	18.89	16.84
YOL138C	RTC1	0.67	19.81	17.93
YDL020C	RPN4	0.66	20.04	18.16
YER071C	TDA2	0.65	19.47	17.35
YER001W	MNN1	0.64	19.48	17.35
YER118C	SHO1	0.62	19.19	17.27
YGL059W	PKP2	0.58	19.16	17.21
YHR126C	ANS1	0.56	18.48	16.88
YOR220W	RCN2	0.55	19.33	17.72
YBR295W	PCA1	0.52	19.9	17.87
YGL147C	RPL9A	0.49	20.13	18.08
YBL088C	TEL1	0.48	19.07	17.02
YKL010C	UFD4	0.45	19.39	17.68
YCL002C	YCL002C	0.44	19.44	17.72
YNL122C	YNL122C	0.42	19.15	17.03
YKL159C	RCN1	0.29	19.18	17.31
YOR238W	YOR238W	0.23	24.87	22.94
YGR132C	PHB1	0.16	20.09	17.48
YBR031W	RPL4A	0.15	20.27	17.88
YGR023W	MTL1	0.11	19.64	17.22
YDR221W	GTB1	0.06	20.21	17.74
YGR063C	SPT4	0.06	20.8	18.32
YER039C	HVG1	-0.02	20	17.21
YER040W	GLN3	-0.12	20.34	17.45
YER048C	CAJ1	-0.2	20.3	17.33
YER054C	GIP2	-0.29	20.28	17.22
YDL156W	CMR1	-0.53	20.93	17.86
YCL008C	STP22	-0.67	20.61	17.78

## Sheet: Top 332 20min Rapamycin
Standard	Common	Trial 1			Trial 2			Trial 3			Average Normalized Values
Standard	Common	Raw Fam (Nsr1)	Raw Joe (Pex6)	Normalize Fam-Joe	Raw Fam (Nsr1)	Raw Joe (Pex6)	Normalize Fam-Joe	Raw Fam (Nsr1)	Raw Joe (Pex6)	Normalize Fam-Joe	Average Normalized Values
YGL014W	PUF4	Null	Null	Null	17.11	21.74	4.255	17.34	22.41	4.68	4.4675
YOL004W	SIN3	19.55	22.21	2.235	21.11	24.39	2.905	20.36	23.43	2.68	2.60667
YOL081W	IRA2	18.68	21.19	2.085	19.49	22.56	2.695	19.24	22.34	2.71	2.49667
YAL013W	DEP1	19.12	21.56	2.015	Null	Null	Null	19.81	22.42	2.22	2.1175
YGL173C	XRN1	17.94	20.82	2.3	19.97	22.87	1.89	Null	Null	Null	2.095
YPR018W	RLF2	19.34	21.77	1.96	20.83	23	2.17	Null	Null	Null	2.065
YMR263W	SAP30	18.82	21.61	2.135	20.35	23.12	1.83	Null	Null	Null	1.9825
YLR231C	BNA5	19.06	21.38	1.85	19.97	22.06	2.09	Null	Null	Null	1.97
YJL176C	SWI3	22.8	25.19	1.965	Null	Null	Null	Null	Null	Null	1.965
YNR052C	POP2	20.45	23.34	2.06	20.83	23.17	1.64	Null	Null	Null	1.85
YNL097C	PHO23	19.2	21.32	1.695	20.83	23.24	2.035	20.1	22.18	1.69	1.80667
YPL086C	ELP3	19.91	21.74	1.405	22.35	24.68	1.955	21.85	24.2	1.96	1.77333
YDR028C	REG1	20.42	22.36	1.515	21.58	23.73	1.775	21.8	24.19	2	1.76333
YCR009C	RVS161	19.87	21.77	1.43	20.05	22.12	2.07	Null	Null	Null	1.75
YBR095C	RXT2	19.35	21.25	1.475	20.37	22.31	1.565	20.47	22.84	1.98	1.67333
YHR064C	SSZ1	20.68	22.71	1.56	21.61	23.36	1.75	Null	Null	Null	1.655
YKL149C	DBR1	19.06	21.02	1.49	20.07	21.88	1.81	Null	Null	Null	1.65
YLR226W	BUR2	21.09	23.78	1.68	21.76	24.44	1.585	Null	Null	Null	1.6325
YIL128W	MET18	20.57	22.58	1.585	21.9	24.07	1.795	21.74	23.5	1.37	1.58333
YDR225W	HTA1	19.55	21.27	1.25	19.92	21.77	1.85	Null	Null	Null	1.55
YDL090C	RAM1	20.31	22.4	1.665	22.49	24.47	1.605	23.78	25.49	1.32	1.53
YML024W	RPS17A	20.99	22.72	1.26	22.77	24.49	1.72	Null	Null	Null	1.49
YLR448W	RPL6B	20.51	22.44	1.46	21.37	22.87	1.5	Null	Null	Null	1.48
YOR009W	TIR4	19.89	21.48	1.12	19.9	21.72	1.82	Null	Null	Null	1.47
YGR285C	ZUO1	20.93	22.99	1.23	21.21	23.53	1.62	Null	Null	Null	1.425
YJL098W	SAP185	18.69	20.97	1.3	19.46	21.46	1.51	Null	Null	Null	1.405
YNL096C	RPS7B	20.03	22.77	1.73	22.49	24.63	1.045	Null	Null	Null	1.3875
YDR017C	KCS1	20.86	22.47	1.185	21.58	23.57	1.615	21.02	22.77	1.36	1.38667
YBR127C	VMA2	22.18	23.49	0.84	22.55	24.42	1.87	Null	Null	Null	1.355
YOL089C	HAL9	19.57	21.08	1.04	19.95	21.61	1.66	Null	Null	Null	1.35
YLR325C	RPL38	20.04	21.48	0.97	20.77	22.49	1.72	Null	Null	Null	1.345
YLR384C	IKI3	19.74	21.88	1.31	20.51	22.58	1.37	Null	Null	Null	1.34
YMR312W	ELP6	19.61	22.04	1.6	20.62	22.39	1.07	Null	Null	Null	1.335
YOR014W	RTS1	20.34	22.31	0.99	20.62	22.73	1.62	Null	Null	Null	1.305
YLR176C	RFX1	18.71	20.35	1.395	21.91	23.62	1.21	Null	Null	Null	1.3025
YCR043C	YCR043C	20.1	21.6	1.03	20.72	22.27	1.55	Null	Null	Null	1.29
YKR058W	GLG1	19.52	20.92	0.93	20	21.65	1.65	Null	Null	Null	1.29
YOR355W	GDS1	20.28	21.69	0.94	20.77	22.41	1.64	Null	Null	Null	1.29
YDR128W	MTC5	19.6	21.12	1.05	20.14	21.65	1.51	Null	Null	Null	1.28
YER177W	BMH1	19.93	21.1	0.7	20.98	22.77	1.79	Null	Null	Null	1.245
YGR121C	MEP1	19.71	20.94	0.76	20.06	21.78	1.72	Null	Null	Null	1.24
YLR221C	RSA3	20.03	21.57	1.07	21.42	22.83	1.41	Null	Null	Null	1.24
YPL111W	CAR1	19.42	21.28	1.435	21.06	22.84	1.405	20.15	21.35	0.81	1.21667
YKL044W	YKL044W	19.29	21.22	1.35	21.42	23.5	1.07	Null	Null	Null	1.21
YPL090C	RPS6A	19.71	21.8	1.435	21.05	22.96	0.97	Null	Null	Null	1.2025
YLR165C	PUS5	19.05	20.98	0.95	20.55	22.48	1.44	Null	Null	Null	1.195
YML001W	YPT7	19.75	20.99	0.77	20.58	22.18	1.6	Null	Null	Null	1.185
YMR226C	YMR226C	19.61	21.54	1.35	20.81	22.84	1.02	Null	Null	Null	1.185
YJR119C	JHD2	19.98	21.3	0.85	21.13	22.59	1.46	Null	Null	Null	1.155
YOR189W	IES4	19.77	21.13	0.89	20.09	21.5	1.41	Null	Null	Null	1.15
YMR012W	CLU1	19.23	20.96	1.15	20.29	22.42	1.12	Null	Null	Null	1.135
YHR133C	NSG1	18.99	20.27	1.035	21.84	23.54	1.2	Null	Null	Null	1.1175
YGL031C	RPL24A	19.49	21.71	1.39	20.08	21.61	0.83	Null	Null	Null	1.11
YDL229W	SSB1	19.86	21.28	0.995	21.74	23.25	1.135	20.69	22.19	1.11	1.08
YKR045C	YKR045C	19.59	21.68	1.435	19.88	21.54	0.72	Null	Null	Null	1.0775
YJR109C	CPA2	20.13	21.18	0.58	20.46	22.02	1.56	Null	Null	Null	1.07
YLR414C	PUN1	19.41	20.94	1.105	20.51	21.88	0.995	20.31	21.8	1.1	1.06667
YOR231W	MKK1	23.17	24.42	0.78	20.29	21.64	1.35	Null	Null	Null	1.065
YCR076C	FUB1	19.39	20.75	0.89	20.76	21.99	1.23	Null	Null	Null	1.06
YDR234W	LYS4	19.85	21.05	0.73	20.27	21.65	1.38	Null	Null	Null	1.055
YPL048W	CAM1	19.79	21.97	1.2	21.03	22.43	0.91	Null	Null	Null	1.055
YJR154W	YJR154W	19.61	21.49	0.9	20.73	22.41	1.19	Null	Null	Null	1.045
YKL176C	LST4	19.72	21.08	0.935	20.86	22.16	0.925	20.61	22.18	1.18	1.01333
YGR078C	PAC10	20.32	21.4	0.61	21.18	22.57	1.39	Null	Null	Null	1
YOR113W	AZF1	19.7	21.24	0.885	20.18	22.23	1.11	Null	Null	Null	0.9975
YEL013W	VAC8	19.86	21.1	0.815	20.76	22.2	1.065	20.4	21.86	1.07	0.983333
YEL003W	GIM4	19.64	21.33	1.11	21.11	22.97	0.85	Null	Null	Null	0.98
YFL007W	BLM10	19.56	21.33	1.345	20.63	21.7	0.695	20.73	22.01	0.89	0.976667
YOR213C	SAS5	20.07	21.26	0.765	21.62	22.84	0.845	21.59	23.28	1.3	0.97
YDL210W	UGA4	19.94	21.4	1.035	21.1	22.49	1.015	21.36	22.59	0.84	0.963333
YOR323C	PRO2	19.54	20.51	0.725	21.35	23.04	1.19	Null	Null	Null	0.9575
YDR121W	DPB4	20.19	21.8	1.03	20.86	22.75	0.88	Null	Null	Null	0.955
YMR246W	FAA4	20.15	22.35	1.19	20.83	22.64	0.715	Null	Null	Null	0.9525
YKR039W	GAP1	19.4	20.9	0.67	20.81	22.74	1.23	Null	Null	Null	0.95
YOR123C	LEO1	20.71	22.36	0.995	20.7	22.54	0.9	Null	Null	Null	0.9475
YLR108C	YLR108C	20.07	22.09	1.04	20.8	22.14	0.85	Null	Null	Null	0.945
YKL080W	VMA5	21.83	23.2	0.79	23.33	25.41	1.07	Null	Null	Null	0.93
YOR079C	ATX2	19.66	21	0.51	20.79	22.84	1.35	Null	Null	Null	0.93
YMR123W	PKR1	19.11	20.82	1.13	20.6	22.32	0.71	Null	Null	Null	0.92
YKL171W	NNK1	19.62	21.48	0.88	20.47	21.89	0.93	Null	Null	Null	0.905
YLR084C	RAX2	20.32	21.28	0.49	20.55	21.87	1.32	Null	Null	Null	0.905
YNL153C	GIM3	19.08	20.22	0.895	21.22	22.63	0.91	Null	Null	Null	0.9025
YBL091C	MAP2	19.88	21.53	0.67	20.57	22.19	1.13	Null	Null	Null	0.9
YOR097C	YOR097C	19.59	20.9	0.84	20.7	21.66	0.96	Null	Null	Null	0.9
YPL265W	DIP5	19.74	21.54	1.145	20.48	22.06	0.64	Null	Null	Null	0.8925
YOR106W	VAM3	20.26	21.36	0.63	21.51	22.66	1.15	Null	Null	Null	0.89
YCR034W	FEN1	20.24	21.51	1.025	22.77	24.02	0.75	Null	Null	Null	0.8875
YGL023C	PIB2	19.53	20.83	0.83	20.88	21.82	0.94	Null	Null	Null	0.885
YDR389W	SAC7	20.18	21.94	1.105	20.16	21.76	0.66	Null	Null	Null	0.8825
YNL069C	RPL16B	19.94	22.04	1.09	21.47	23.24	0.675	Null	Null	Null	0.8825
YPR158W	CUR1	19.68	21.53	0.84	21.48	23.5	0.925	Null	Null	Null	0.8825
YLR286C	CTS1	19.73	21.41	1.1	21.66	23.32	0.65	Null	Null	Null	0.875
YLR447C	VMA6	22.59	23.38	0.32	23.09	24.51	1.42	Null	Null	Null	0.87
YPR017C	DSS4	19.87	21.33	0.805	20.09	21.95	0.92	Null	Null	Null	0.8625
YER186C	YER186C	20.11	21.38	0.845	20.77	22	0.855	21.6	22.87	0.88	0.86
YJR124C	YJR124C	19.58	21.06	0.9	20.56	22.38	0.81	Null	Null	Null	0.855
YBR287W	YBR287W	19.48	21.21	0.72	21.41	23.49	0.985	Null	Null	Null	0.8525
YML083C	YML083C	19.97	21.19	0.39	19.89	21.89	1.3	Null	Null	Null	0.845
YOR276W	CAF20	19.43	20.85	0.84	Null	Null	Null	Null	Null	Null	0.84
YBR077C	SLM4	21.08	22.14	0.635	21.73	23	0.895	21.82	23.18	0.97	0.833333
YOL041C	NOP12	20.47	22.06	0.76	20.41	22	0.89	Null	Null	Null	0.825
YIL087C	AIM19	19.75	20.42	0.425	21.99	23.7	1.21	Null	Null	Null	0.8175
YML006C	GIS4	19.91	20.59	0.435	21.81	23.51	1.2	Null	Null	Null	0.8175
YLR094C	GIS3	19.92	21.32	0.82	20.82	22.64	0.81	Null	Null	Null	0.815
YBL081W	YBL081W	19.15	19.96	0.565	21.61	23.17	1.06	Null	Null	Null	0.8125
YMR196W	YMR196W	20.15	21.51	0.78	21.07	22.92	0.84	Null	Null	Null	0.81
YJR118C	ILM1	20.64	22.02	0.955	22.05	23.07	0.645	22.44	23.63	0.8	0.8
YHR138C	YHR138C	19.66	21.16	0.67	20.33	21.96	0.93	Null	Null	Null	0.8
YOR229W	WTM2	20.1	21.12	0.55	20.26	21.31	1.05	Null	Null	Null	0.8
YLR126C	YLR126C	19.27	21.02	0.74	20.96	22.9	0.845	Null	Null	Null	0.7925
YMR018W	YMR018W	19.54	21.21	1.015	20.08	21.59	0.57	Null	Null	Null	0.7925
YBL019W	APN2	19.58	20.93	0.77	21.14	22.95	0.8	Null	Null	Null	0.785
YML073C	RPL6A	20.53	22.18	0.995	21.3	22.8	0.56	Null	Null	Null	0.7775
YOL002C	IZH2	19.6	21.19	0.935	20.05	21.61	0.62	Null	Null	Null	0.7775
YDR131C	YDR131C	20.21	21.86	0.67	20.52	21.89	0.88	Null	Null	Null	0.775
YER128W	VFA1	19.5	21.7	1.37	21.15	22.03	0.18	Null	Null	Null	0.775
YPL260W	YPL260W	19.58	20.52	0.695	22.3	23.65	0.85	Null	Null	Null	0.7725
YKL156W	RPS27A	20.11	21.45	0.76	21.21	23	0.78	Null	Null	Null	0.77
YNL322C	KRE1	20.71	21.86	0.68	20.76	21.61	0.85	Null	Null	Null	0.765
YKL132C	RMA1	20.29	21.3	0.54	21.55	22.53	0.98	Null	Null	Null	0.76
YLL019C	KNS1	20.13	21.51	0.4	20.57	22.17	1.11	Null	Null	Null	0.755
YJL197W	UBP12	20.02	21.4	0.37	21.72	23.95	1.135	Null	Null	Null	0.7525
YPR009W	SUT2	19.12	20.31	0.945	22.26	23.32	0.56	Null	Null	Null	0.7525
YPR083W	MDM36	19.86	21.19	0.75	21.39	23.15	0.75	Null	Null	Null	0.75
YOR051C	ETT1	19.48	20.98	1.075	Null	Null	Null	20.98	21.79	0.42	0.7475
YPL141C	FRK1	20.15	21.34	0.765	21.51	22.58	0.695	20.68	21.85	0.78	0.746667
YPL050C	MNN9	19.7	20.32	0.375	22.01	23.62	1.11	Null	Null	Null	0.7425
YNL238W	KEX2	20.48	21.23	0.325	Null	Null	Null	20.94	22.49	1.16	0.7425
YAL047C	SPC72	21.94	23.51	0.59	21.78	23.16	0.89	Null	Null	Null	0.74
YGR054W	YGR054W	19.72	20.93	0.555	19.86	21.72	0.92	Null	Null	Null	0.7375
YMR008C	PLB1	19.57	20.95	0.725	20.75	22.44	0.75	Null	Null	Null	0.7375
YNR019W	ARE2	20.09	20.43	0.095	22.02	23.9	1.38	Null	Null	Null	0.7375
YKL151C	YKL151C	19.57	21.14	0.915	20.33	21.82	0.55	Null	Null	Null	0.7325
YML011C	RAD33	19.95	20.99	0.795	21.44	22.61	0.67	Null	Null	Null	0.7325
YFR026C	ULI1	19.78	21.09	0.73	20.58	22.32	0.73	Null	Null	Null	0.73
YJL190C	RPS22A	19.77	21.14	0.54	20.7	22.32	0.92	Null	Null	Null	0.73
YOR038C	HIR2	20.24	21.51	0.69	21.19	22.95	0.75	Null	Null	Null	0.72
YGL151W	NUT1	20.61	22.36	0.92	20.63	21.82	0.49	Null	Null	Null	0.705
YDR184C	ATC1	19.79	20.31	0.275	23.1	24.73	1.13	Null	Null	Null	0.7025
YEL030W	ECM10	19.97	21.31	0.76	21.64	23.29	0.64	Null	Null	Null	0.7
YKR018C	YKR018C	19.61	21.11	0.52	20.47	21.82	0.86	Null	Null	Null	0.69
YMR015C	ERG5	20.03	21.4	0.79	21.57	23.17	0.59	Null	Null	Null	0.69
YOR214C	YOR214C	20.52	21.17	0.405	21.59	23.06	0.97	Null	Null	Null	0.6875
YNL125C	ESBP6	19.85	21.29	0.46	20.48	21.88	0.91	Null	Null	Null	0.685
YKL206C	ADD66	19.85	21.81	0.95	20.91	22.42	0.415	Null	Null	Null	0.6825
YAL017W	PSK1	20.46	21.6	0.67	21.23	21.91	0.68	Null	Null	Null	0.675
YDR140W	MTQ2	20.6	22.22	0.64	21.94	23.14	0.71	Null	Null	Null	0.675
YJR107W	YJR107W	19.98	20.84	0.39	21.33	22.27	0.94	Null	Null	Null	0.665
YDR258C	HSP78	19.1	20.88	0.77	21.04	22.69	0.555	Null	Null	Null	0.6625
YDR425W	SNX41	19.4	21.1	0.69	20.9	22.63	0.635	Null	Null	Null	0.6625
YPL273W	SAM4	19.64	21.25	0.6	20.1	21.92	0.725	Null	Null	Null	0.6625
YPR029C	APL4	20.03	21.32	0.635	21	22.63	0.69	Null	Null	Null	0.6625
YJL089W	SIP4	19.72	21.31	0.76	20.52	21.77	0.55	Null	Null	Null	0.655
YML082W	YML082W	19.14	19.82	0.435	21.11	22.48	0.87	Null	Null	Null	0.6525
YLR206W	ENT2	19.94	21.38	0.61	20.86	22.25	0.69	Null	Null	Null	0.65
YDL082W	RPL13A	20.53	21.26	0.485	23.02	24.33	0.81	Null	Null	Null	0.6475
YHR139C	SPS100	19.35	20.09	0.495	21.67	22.97	0.8	Null	Null	Null	0.6475
YKR042W	UTH1	19.46	21.25	0.78	20.62	22.22	0.505	Null	Null	Null	0.6425
YIR030C	DCG1	19.91	20.59	0.435	22.23	23.58	0.85	Null	Null	Null	0.6425
YEL037C	RAD23	19.55	21.25	0.72	20.89	21.94	0.56	Null	Null	Null	0.64
YGL025C	PGD1	19.63	20.97	0.51	20.29	21.76	0.77	Null	Null	Null	0.64
YAL064C-A	TDA8	19.55	21	0.795	20.55	21.97	0.48	Null	Null	Null	0.6375
YPR193C	HPA2	19.64	21.22	0.75	20.57	21.79	0.52	Null	Null	Null	0.635
YGR021W	YGR021W	19.7	21.27	0.59	21.61	22.77	0.67	Null	Null	Null	0.63
YMR019W	STB4	19.4	21.08	1.1	21.2	22.37	0.16	Null	Null	Null	0.63
YMR189W	GCV2	19.5	21.36	0.85	19.58	21.08	0.405	Null	Null	Null	0.6275
YDR137W	RGP1	20.43	21.82	0.41	20.86	22.19	0.84	Null	Null	Null	0.625
YLR253W	MCP2	19.74	20.88	0.56	20.93	22.63	0.69	Null	Null	Null	0.625
YDR115W	YDR115W	19.78	21.06	0.625	20.13	21.68	0.61	Null	Null	Null	0.6175
YPL077C	YPL077C	19.48	21.09	0.955	20.69	21.91	0.28	Null	Null	Null	0.6175
YOR311C	DGK1	20.16	21.72	0.73	20.24	21.44	0.5	Null	Null	Null	0.615
YHR134W	WSS1	20.74	21.59	0.605	Null	Null	Null	Null	Null	Null	0.605
YMR105C	PGM2	19.66	20.5	0.4	21.65	23.47	0.81	Null	Null	Null	0.605
YDR247W	VHS1	20.43	21.73	0.645	20.41	21.91	0.56	Null	Null	Null	0.6025
YJR010W	MET3	19.65	21.2	0.54	21.9	23.65	0.655	Null	Null	Null	0.5975
YDR018C	YDR018C	19.46	21.01	0.57	20.54	21.64	0.61	Null	Null	Null	0.59
YDR179W-A	YDR179W-A	20.22	21.68	0.45	20.96	22.78	0.725	Null	Null	Null	0.5875
YDR266C	HEL2	19.3	20.89	0.58	21.03	22.72	0.595	Null	Null	Null	0.5875
YCR051W	YCR051W	20.25	21.64	0.56	20.18	21.49	0.61	Null	Null	Null	0.585
YDR441C	APT2	19.51	21.4	0.88	22.15	23.53	0.285	Null	Null	Null	0.5825
YJL108C	PRM10	19.24	19.99	0.505	22.7	23.86	0.66	Null	Null	Null	0.5825
YMR136W	GAT2	19.86	21.17	0.655	20.37	21.82	0.51	Null	Null	Null	0.5825
YNL074C	MLF3	19.45	20.92	0.49	20.63	21.78	0.66	Null	Null	Null	0.575
YAR031W	PRM9	19.65	20	0.105	21.6	23.14	1.04	Null	Null	Null	0.5725
YIL020C	HIS6	20.32	21.57	0.27	21.33	22.69	0.87	Null	Null	Null	0.57
YAR035W	YAT1	20.33	21.46	0.3	20.26	21.8	0.84	Null	Null	Null	0.57
YFL047W	RGD2	Null	Null	Null	21.34	22.92	0.57	Null	Null	Null	0.57
YPR198W	SGE1	20.31	21.71	0.42	20.52	21.72	0.71	Null	Null	Null	0.565
YGL249W	ZIP2	20.3	21.07	0.19	22.04	23.98	0.93	Null	Null	Null	0.56
YLR024C	UBR2	19.53	21.22	0.86	20.87	21.83	0.26	Null	Null	Null	0.56
YOR242C	SSP2	19.81	21.29	0.65	20.68	21.85	0.47	Null	Null	Null	0.56
YHL036W	MUP3	19.86	21.06	0.62	21.3	22.8	0.49	Null	Null	Null	0.555
YKR055W	RHO4	20.42	21.83	0.83	21.56	22.85	0.28	Null	Null	Null	0.555
YNL230C	ELA1	19.86	20.61	0.28	21.44	22.26	0.82	Null	Null	Null	0.55
YCR028C	FEN2	21.04	21.77	0.305	22.52	23.49	0.595	21.64	22.78	0.75	0.55
YDR185C	UPS3	19.4	20.41	0.765	22.41	23.24	0.33	Null	Null	Null	0.5475
YEL065W	SIT1	19.66	21.3	0.63	21.23	22.79	0.465	Null	Null	Null	0.5475
YJL122W	ALB1	19.43	20.34	0.665	22.66	23.59	0.43	Null	Null	Null	0.5475
YDR019C	GCV1	20.16	21.15	0.565	21.06	21.97	0.535	20.86	21.79	0.54	0.546667
YBR220C	YBR220C	20.41	21.77	0.35	20.4	22.23	0.735	Null	Null	Null	0.5425
YHR022C	YHR022C	19.67	21.36	0.71	21.08	21.94	0.37	Null	Null	Null	0.54
YPL081W	RPS9A	20.2	21.35	0.17	20.84	22.24	0.91	Null	Null	Null	0.54
YJL013C	MAD3	20.34	21.46	0.695	20.7	21.52	0.445	20.82	21.68	0.47	0.536667
YLR271W	YLR271W	19.37	20.09	0.475	21.86	22.95	0.59	Null	Null	Null	0.5325
YFL054C	YFL054C	19.99	21.31	0.34	20.6	21.81	0.72	Null	Null	Null	0.53
YOR005C	DNL4	19.65	21.18	0.7	20.27	21.33	0.36	Null	Null	Null	0.53
YCR065W	HCM1	20.28	21.69	0.83	21.41	22.64	0.22	Null	Null	Null	0.525
YDR400W	URH1	19.68	21.19	0.53	20.61	21.62	0.52	Null	Null	Null	0.525
YFR011C	AIM13	20.14	21.25	0.53	21.27	22.79	0.51	Null	Null	Null	0.52
YBL075C	SSA3	19.68	20.47	0.545	21.46	22.45	0.49	Null	Null	Null	0.5175
YHR137W	ARO9	19.58	20.42	0.595	22.84	23.78	0.44	Null	Null	Null	0.5175
YNL330C	RPD3	20.3	21.22	0.495	20.8	21.74	0.565	20.87	21.75	0.49	0.516667
YDL185W	VMA1	22.58	23.42	0.415	24.33	25.25	0.545	24.23	25.2	0.58	0.513333
YGL212W	VAM7	20.49	21.77	0.27	21.7	23.55	0.755	Null	Null	Null	0.5125
YOL014W	YOL014W	20.25	21.5	0.24	20.34	22.22	0.785	Null	Null	Null	0.5125
YOR104W	PIN2	19.94	21.26	0.665	20.39	21.68	0.35	Null	Null	Null	0.5075
YJR153W	PGU1	20.17	21.21	0.06	20.62	22.06	0.95	Null	Null	Null	0.505
YKR043C	SHB17	20.58	21.59	0.03	20.97	22.44	0.98	Null	Null	Null	0.505
YGR100W	MDR1	19.98	21.2	0.565	20.66	22.04	0.44	Null	Null	Null	0.5025
YDL240W	LRG1	20.61	21.3	0.265	22.51	23.36	0.475	20.88	22.03	0.76	0.5
YAL005C	SSA1	19.98	21.24	0.605	20.05	21.38	0.39	Null	Null	Null	0.4975
YJR140C	HIR3	20.45	20.94	0.065	22.57	23.6	0.655	20.93	22.09	0.77	0.496667
YNL326C	PFA3	20.41	21.02	0.185	22.39	23.19	0.425	20.68	21.94	0.87	0.493333
YLR227C	ADY4	19.96	21.09	0.12	22.62	24.58	0.865	Null	Null	Null	0.4925
YAL014C	SYN8	20	21.23	0.4	20.15	21.43	0.58	Null	Null	Null	0.49
YOR321W	PMT3	20.3	21.12	-0.01	20.87	22.56	0.99	Null	Null	Null	0.49
YJL012C	VTC4	20.31	21.4	0.665	21.19	21.97	0.405	21.2	21.98	0.39	0.486667
YNL212W	VID27	19.92	20.99	0.24	20.18	21.61	0.73	Null	Null	Null	0.485
YNL199C	GCR2	21.18	22.58	0.96	22.78	23.88	0.005	Null	Null	Null	0.4825
YDL241W	YDL241W	19.79	20.29	0.255	21.31	22.51	0.7	Null	Null	Null	0.4775
YBR005W	RCR1	20.15	21.26	0.13	20.16	21.47	0.82	Null	Null	Null	0.475
YOR230W	WTM1	20.21	21.25	0.46	20.72	22.22	0.49	Null	Null	Null	0.475
YHR026W	VMA16	22.13	23.45	0.34	23.47	24.55	0.59	Null	Null	Null	0.465
YGL104C	VPS73	19.76	20.85	0.11	20.64	21.94	0.81	Null	Null	Null	0.46
YEL051W	VMA8	22.53	23.7	0.16	24.08	25.93	0.755	Null	Null	Null	0.4575
YJL100W	LSB6	20.01	21.17	0.505	21.07	22.42	0.41	Null	Null	Null	0.4575
YOR383C	FIT3	19.79	20.9	0.455	20.83	22.2	0.43	Null	Null	Null	0.4425
YOR069W	VPS5	20.64	21.55	0.33	22.13	23.67	0.53	Null	Null	Null	0.43
YJR142W	YJR142W	19.99	20.9	0.485	21.18	22.09	0.535	21.91	22.57	0.27	0.43
YLR251W	SYM1	19.57	21.16	0.935	20.19	21.05	-0.08	Null	Null	Null	0.4275
YOR320C	GNT1	19.9	20.4	0.255	21.4	22.5	0.6	Null	Null	Null	0.4275
YPR028W	YOP1	19.78	21.11	0.32	21.7	23.33	0.535	Null	Null	Null	0.4275
YLR021W	IRC25	20.7	21.45	0.17	20.84	22.53	0.68	Null	Null	Null	0.425
YOR385W	YOR385W	20.07	21.25	0.6	21.14	22.4	0.25	Null	Null	Null	0.425
YGR109C	CLB6	19.9	21.37	0.815	20.38	21.35	0.03	Null	Null	Null	0.4225
YDR419W	RAD30	20.03	21.36	0.32	20.9	22.51	0.515	Null	Null	Null	0.4175
YHR018C	ARG4	20.21	21.28	0.415	20.54	21.9	0.42	Null	Null	Null	0.4175
YBR156C	SLI15	20.2	21.75	0.895	20.64	21.51	-0.07	Null	Null	Null	0.4125
YOR228C	MCP1	19.85	21.23	0.725	20.34	21.36	0.08	Null	Null	Null	0.4025
YKL179C	COY1	20.07	21.17	0.12	20.65	21.82	0.68	Null	Null	Null	0.4
YPL030W	TRM44	19.8	21.55	0.74	22.21	23.36	0.055	Null	Null	Null	0.3975
YGR097W	ASK10	20.47	21.44	0.315	20.06	21.47	0.47	Null	Null	Null	0.3925
YEL005C	VAB2	20.39	21.36	0.39	Null	Null	Null	Null	Null	Null	0.39
YKL026C	GPX1	20	20.89	0.31	21.45	22.93	0.47	Null	Null	Null	0.39
YML002W	YML002W	19.94	20.52	0.335	21.16	22.1	0.44	Null	Null	Null	0.3875
YOR032C	HMS1	19.74	20.81	0.06	19.61	21.4	0.695	Null	Null	Null	0.3775
YBL047C	EDE1	20.54	21.79	0.42	20.54	21.57	0.33	Null	Null	Null	0.375
YBL067C	UBP13	20.86	21.42	-0.02	20.94	22.71	0.76	Null	Null	Null	0.37
YPL234C	VMA11	22.18	23.11	-0.05	23.25	24.53	0.79	Null	Null	Null	0.37
YAL054C	ACS1	19.91	21.06	0.32	20.1	21.21	0.41	Null	Null	Null	0.365
YDR515W	SLF1	20.27	21.49	0.24	20.36	21.34	0.49	Null	Null	Null	0.365
YNL314W	DAL82	20.42	20.92	0.075	21.65	22.54	0.515	21	21.88	0.49	0.36
YGR134W	CAF130	20.46	20.99	0.06	21.44	22.1	0.66	Null	Null	Null	0.36
YNL318C	HXT14	20.34	21.08	0.315	21	21.7	0.325	20.92	21.69	0.38	0.34
YPL249C	GYP5	20.02	21.27	0.42	20.26	21.22	0.26	Null	Null	Null	0.34
YER065C	ICL1	21.04	21.3	-0.165	22.5	23.73	0.855	21.47	22.18	0.32	0.336667
YJL158C	CIS3	19.48	21	0.69	20.83	21.51	-0.02	Null	Null	Null	0.335
YNL204C	SPS18	19.87	20.86	0.41	21.65	22.92	0.26	Null	Null	Null	0.335
YOL056W	GPM3	19.52	19.96	0.195	21.56	22.53	0.47	Null	Null	Null	0.3325
YEL027W	VMA3	22.19	22.36	-0.075	24.12	25.35	0.73	Null	Null	Null	0.3275
YOR306C	MCH5	20.94	21.65	0.13	21.28	22.8	0.51	Null	Null	Null	0.32
YGR181W	TIM13	20.23	20.61	0.135	23.31	24.31	0.5	Null	Null	Null	0.3175
YGR052W	FMP48	19.92	20.99	0.09	20.95	21.98	0.54	Null	Null	Null	0.315
YER007C-A	TMA20	19.85	20.32	0.225	23.99	24.88	0.39	Null	Null	Null	0.3075
YIL072W	HOP1	20.33	21.07	-0.09	20.32	21.72	0.7	Null	Null	Null	0.305
YLL048C	YBT1	20.68	21.48	0.375	21.65	21.98	-0.045	20.83	21.8	0.58	0.303333
YOR371C	GPB1	19.74	20.94	0.37	21.07	21.98	0.21	Null	Null	Null	0.29
YPR068C	HOS1	20.04	21.3	0.43	20.84	21.69	0.15	Null	Null	Null	0.29
YDR333C	RQC1	20.19	20.48	0.045	21.6	22.62	0.52	Null	Null	Null	0.2825
YER142C	MAG1	20.2	20.54	0.095	22.02	22.98	0.46	Null	Null	Null	0.2775
YMR160W	YMR160W	20.1	21.47	0.36	21.99	23.28	0.195	Null	Null	Null	0.2775
YDR096W	GIS1	20.04	21.45	0.4	20.64	21.88	0.145	Null	Null	Null	0.2725
YDL230W	PTP1	19.53	20.43	0.07	20.07	21.24	0.47	Null	Null	Null	0.27
YOR233W	KIN4	19.75	20.93	0.525	20.77	21.72	0.01	Null	Null	Null	0.2675
YJR150C	DAN1	20.26	20.9	0.06	21.49	22.96	0.46	Null	Null	Null	0.26
YFR006W	YFR006W	20.13	20.47	0.095	22.38	23.29	0.41	Null	Null	Null	0.2525
YHR158C	KEL1	20.73	21.84	0.1	20.69	22.16	0.375	Null	Null	Null	0.2375
YNL070W	TOM7	20.22	21.47	0.24	20.71	22.04	0.235	Null	Null	Null	0.2375
YOR316C	COT1	20.64	21.58	-0.04	21.11	22.11	0.51	Null	Null	Null	0.235
YDL035C	GPR1	20.05	21.03	0.4	21.91	22.98	0.06	Null	Null	Null	0.23
YEL052W	AFG1	19.45	20.71	0.25	19.95	21.24	0.195	Null	Null	Null	0.2225
YNL031C	HHT2	20.68	21.84	0.505	21.36	22.24	-0.06	Null	Null	Null	0.2225
YMR276W	DSK2	20.29	21.4	0.28	20.52	21.35	0.13	Null	Null	Null	0.205
YPL259C	APM1	20.27	21.09	-0.01	20.98	22.1	0.42	Null	Null	Null	0.205
YFL040W	YFL040W	19.52	19.93	0.165	22.26	23	0.24	Null	Null	Null	0.2025
YJL172W	CPS1	20.37	21.37	0.345	21.02	22.02	0.06	Null	Null	Null	0.2025
YGL161C	YIP5	19.21	20.75	0.53	22.36	23.32	-0.135	Null	Null	Null	0.1975
YOR237W	HES1	19.77	20.31	0.295	22.52	23.11	0.09	Null	Null	Null	0.1925
YMR238W	DFG5	20.72	21.38	0.19	Null	Null	Null	Null	Null	Null	0.19
YJL157C	FAR1	20.01	21.36	0.34	21.52	22.65	0.035	Null	Null	Null	0.1875
YKR080W	MTD1	20.68	21.39	0.055	20.79	22.05	0.32	Null	Null	Null	0.1875
YMR310C	YMR310C	20.29	21.66	0.36	22.09	23.19	0.005	Null	Null	Null	0.1825
YER072W	VTC1	19.95	21.04	0.08	20.66	22.03	0.275	Null	Null	Null	0.1775
YLR072W	YLR072W	19.93	20.37	0.195	21.78	22.43	0.15	Null	Null	Null	0.1725
YJL004C	SYS1	20.99	21.77	-0.2	21.27	22.3	0.54	Null	Null	Null	0.17
YKR013W	PRY2	20.26	20.74	-0.35	21.03	22.42	0.69	Null	Null	Null	0.17
YNL111C	CYB5	20.14	20.99	0.195	20.31	21.39	0.14	Null	Null	Null	0.1675
YMR062C	ARG7	20	20.83	0.25	21.44	22.5	0.05	Null	Null	Null	0.15
YJR019C	TES1	19.81	20.93	0.11	20.61	21.89	0.185	Null	Null	Null	0.1475
YJR131W	MNS1	19.91	21.2	0.46	21.48	22	-0.18	Null	Null	Null	0.14
YNR027W	BUD17	20.3	21.02	-0.11	21.28	22.37	0.39	Null	Null	Null	0.14
YBR020W	GAL1	20.42	21	0.155	21.48	21.83	-0.025	22.11	22.79	0.29	0.14
YBR010W	HHT1	20.81	21.56	0.095	20.45	21.57	0.18	Null	Null	Null	0.1375
YKL127W	PGM1	20.83	21.11	-0.19	21.29	21.75	0.46	Null	Null	Null	0.135
YKR007W	MEH1	20.6	21.67	0.09	21.32	21.96	0.15	Null	Null	Null	0.12
YKL161C	KDX1	20.39	21.19	0.145	21.43	22.46	0.09	Null	Null	Null	0.1175
YOR099W	KTR1	20.4	21.16	0.105	21.04	22.11	0.13	Null	Null	Null	0.1175
YDR129C	SAC6	20.32	20.58	0.015	22.35	23.01	0.16	Null	Null	Null	0.0875
YDR124W	YDR124W	19.71	20.85	0.13	21.48	22.6	0.025	Null	Null	Null	0.0775
YKR044W	UIP5	20.48	21.35	0.215	20.77	21.5	-0.21	Null	Null	Null	0.0025
YGL168W	HUR1	21.97	22.66	-0.29	23.12	23.87	0.26	Null	Null	Null	-0.015
YMR022W	UBC7	20.91	21.39	-0.5	21.29	21.93	0.15	Null	Null	Null	-0.175
YJL079C	PRY1	19.9	20.41	-0.47	21.43	21.86	-0.06	Null	Null	Null	-0.265
YGR105W	VMA21	22.93	23.7	-0.24	23.02	23.72	-0.395	Null	Null	Null	-0.3175
YKL096C-B	YKL096C-B	22.44	22.75	-0.52	22.77	23.34	-0.13	Null	Null	Null	-0.325
YDR484W	VPS52	22.84	23.11	-0.56	23.5	23.72	-0.48	Null	Null	Null	-0.52
YGL167C	PMR1	21.37	21.34	-1.01	23.18	23.3	-0.37	Null	Null	Null	-0.69

## Sheet: Top 332 20min Mock Stress
Standard	Common	Trail 1			Trial 2
Standard	Common	Raw Fam (Nsr1)	Raw Joe (Pex6)	Normalized Fam-Joe	Raw Fam (Nsr1)	Raw Joe (Pex6)	Normalized Fam-Joe	Average Normalized Values
YJL197W	UBP12	21.69	23.35	1.49	17.96	21.42	-0.135	0.6775
YLR126C	YLR126C	21.03	22.45	1.25	18.36	21.82	-0.135	0.5575
YDR266C	HEL2	21.34	22.52	1.01	18.22	21.46	-0.355	0.3275
YPR158W	CUR1	21.59	22.98	1.22	18.04	21.54	-0.095	0.5625
YOL014W	YOL014W	20.22	21.73	1.34	17.91	21.54	0.035	0.6875
YOR032C	HMS1	19.64	20.87	1.06	17.59	20.99	-0.195	0.4325
YDL240W	LRG1	17.57	21.93	0.62	18.61	21.37	-0.63	-0.005
YJR010W	MET3	21.93	23.31	1.21	18.07	21.7	0.035	0.6225
YKR018C	YKR018C	17.23	21.43	0.7	18.18	21.3	-0.475	0.1125
YLR108C	YLR108C	17.53	21.86	0.83	18.1	21.48	-0.215	0.3075
YMR310C	YMR310C	22.25	23.24	0.82	18.12	21.5	-0.215	0.3025
YJL157C	FAR1	21.87	22.51	0.47	18.33	21.38	-0.545	-0.0375
YGL161C	YIP5	22.35	23.02	0.5	18.11	21.21	-0.495	0.0025
YLR226W	BUR2	21.87	23.33	1.29	19.66	23.58	0.325	0.8075
YPL259C	APM1	17.9	21.81	0.61	18.16	20.98	-0.31	0.15
YGL212W	VAM7	22.14	23.3	0.99	18.56	22.23	0.075	0.5325
YEL065W	SIT1	21.49	22.49	0.83	18.41	21.94	-0.065	0.3825
YGR021W	YGR021W	17.5	21.47	0.47	17.96	21.15	-0.405	0.0325
YNL069C	RPL16B	21.41	22.74	1.16	18.89	22.8	0.315	0.7375
YEL052W	AFG1	20.29	21.23	0.77	19.5	23.03	-0.065	0.3525
YJL098W	SAP185	17.28	21.4	0.62	17.96	21.34	-0.215	0.2025
YLR325C	RPL38	17.4	21.63	0.64	18.5	21.7	-0.19	0.225
YLR165C	PUS5	16.88	21.26	0.88	17.65	21.3	0.055	0.4675
YDR131C	YDR131C	16.97	21.04	0.57	17.87	21.22	-0.245	0.1625
YDR389W	SAC7	17.29	21.46	0.505	17.89	21.05	-0.31	0.0975
YEL037C	RAD23	17.41	21.41	0.5	18.09	21.37	-0.315	0.0925
YPR028W	YOP1	21.68	22.79	0.94	17.76	21.49	0.135	0.5375
YFL054C	YFL054C	17.45	21.37	0.42	18.31	21.52	-0.385	0.0175
YGR105W	VMA21	23.07	23.48	0.24	20.46	23.51	-0.545	-0.1525
YDR419W	RAD30	21.15	21.99	0.67	17.17	20.67	-0.095	0.2875
YKR013W	PRY2	17.68	21.37	0.39	18.64	21.41	-0.36	0.015
YNL096C	RPS7B	22.61	23.65	0.87	18.49	22.22	0.135	0.5025
YPL273W	SAM4	20.41	21.59	1.01	17.55	21.43	0.285	0.6475
YKR055W	RHO4	17.89	21.69	0.07	18.6	21.42	-0.65	-0.29
YKL206C	ADD66	20.97	21.81	0.67	17.97	21.52	-0.045	0.3125
YGR052W	FMP48	17.7	21.61	0.41	17.71	21.01	-0.295	0.0575
YKL151C	YKL151C	16.81	21	0.525	17.63	20.93	-0.17	0.1775
YPL030W	TRM44	22.53	23.06	0.36	18.44	21.72	-0.315	0.0225
YDR018C	YDR018C	17.25	21.4	0.65	17.87	21.44	-0.025	0.3125
YPR198W	SGE1	17.04	21.37	0.83	17.58	21.34	0.165	0.4975
YOR104W	PIN2	16.46	20.73	0.605	17.54	20.95	-0.06	0.2725
YOR242C	SSP2	18.04	21.89	0.55	17.91	20.93	-0.11	0.22
YPL234C	VMA11	19.97	23.42	-0.05	20.72	23.61	-0.705	-0.3775
YMR196W	YMR196W	16.86	21.33	0.74	17.42	20.98	0.09	0.415
YMR019W	STB4	16.77	21.01	0.51	17.56	20.91	-0.12	0.195
YAL064C-A	TDA8	16.66	21.11	0.785	17.35	20.98	0.16	0.4725
YBR287W	YBR287W	21.32	22.12	0.63	18.1	21.71	0.015	0.3225
YDR121W	DPB4	16.93	21.28	0.62	18.2	21.68	0.01	0.315
YKL179C	COY1	17.43	21.41	0.48	17.89	21.36	-0.125	0.1775
YNL097C	PHO23	17.8	22.55	1.01	17.77	21.57	0.41	0.71
YLR414C	PUN1	17.03	21.52	0.75	17.33	20.87	0.15	0.45
YOL002C	IZH2	16.75	21.01	0.595	17.4	20.88	0.01	0.3025
YJR153W	PGU1	17.6	21.38	0.28	17.71	21	-0.305	-0.0125
YFL040W	YFL040W	18.63	22.28	0.3	18.11	20.96	-0.28	0.01
YOR079C	ATX2	17.81	22.15	1.04	17.37	20.96	0.46	0.75
YBR095C	RXT2	17.37	21.84	0.73	18.21	21.75	0.15	0.44
YER186C	YER186C	17.34	21.73	0.65	17.84	21.3	0.07	0.36
YMR136W	GAT2	17.19	21.27	0.415	17.53	20.84	-0.16	0.1275
YPL249C	GYP5	19.2	23.15	0.65	18.36	21.57	0.08	0.365
YJR131W	MNS1	17.65	21.57	0.62	18.13	21.32	0.06	0.34
YLR176C	RFX1	17.71	22.13	1.07	17.61	21.25	0.51	0.79
YDR400W	URH1	17.62	21.32	0.2	17.57	20.81	-0.355	-0.0775
YBR156C	SLI15	17.42	21.48	0.395	17.78	21.09	-0.16	0.1175
YMR226C	YMR226C	16.4	20.96	0.83	17.56	21.31	0.28	0.555
YJR019C	TES1	21.06	21.73	0.5	18.2	21.75	-0.045	0.2275
YMR018W	YMR018W	16.77	21.1	0.665	17.2	20.79	0.12	0.3925
YNL314W	DAL82	17.4	21.6	0.46	17.69	21.02	-0.06	0.2
YIL087C	AIM19	18.02	22.35	0.98	17.83	21.42	0.46	0.72
YDR441C	APT2	22.27	23.26	0.82	17.57	21.47	0.305	0.5625
YDL241W	YDL241W	17.81	21.68	0.52	17.8	20.94	0.01	0.265
YKL044W	YKL044W	16.68	21.07	0.66	17.04	20.66	0.15	0.405
YJL004C	SYS1	17.66	21.59	0.43	18.36	21.88	-0.075	0.1775
YNL125C	ESBP6	17.5	21.45	0.45	17.9	21.44	-0.055	0.1975
YER065C	ICL1	18.1	22.42	0.58	18.76	22.23	0.08	0.33
YPR009W	SUT2	18.67	22.77	0.75	17.66	21.05	0.26	0.505
YDR515W	SLF1	17.2	21.22	0.52	17.99	21.62	0.035	0.2775
YOR069W	VPS5	17.61	21.94	0.6	17.54	21.13	0.12	0.36
YLR021W	IRC25	17.33	21.61	0.55	17.85	21.39	0.07	0.31
YGL025C	PGD1	17.67	21.8	0.83	17.82	21.3	0.35	0.59
YOR005C	DNL4	17.61	21.69	0.78	17.76	21.2	0.31	0.545
YFL047W	RGD2	16.7	20.99	0.56	17.44	21	0.09	0.325
YDL082W	RPL13A	19.55	23.63	0.73	18.86	22.25	0.26	0.495
YOR233W	KIN4	16.72	20.99	0.605	17.35	20.96	0.14	0.3725
YPL081W	RPS9A	18	21.91	0.41	18.28	21.84	-0.035	0.1875
YGL168W	HUR1	20.29	23.65	-0.14	19.44	22.45	-0.585	-0.3625
YJL079C	PRY1	17.61	21.2	0.09	18.43	21.67	-0.355	-0.1325
YJL122W	ALB1	18.38	22.28	0.55	18.33	21.57	0.11	0.33
YGR181W	TIM13	18.22	21.6	0.03	18.56	21.28	-0.41	-0.19
YKL149C	DBR1	16.88	21.19	0.72	18.24	21.91	0.28	0.5
YNL031C	HHT2	16.97	20.95	0.315	18.14	21.49	-0.12	0.0975
YPL090C	RPS6A	17.51	21.91	0.735	17.77	21.54	0.3	0.5175
YOR123C	LEO1	17.93	21.99	0.395	18.53	21.96	-0.04	0.1775
YDR425W	SNX41	21.3	22.11	0.64	17.85	21.66	0.215	0.4275
YGL104C	VPS73	17.05	21.15	0.6	17.36	21.13	0.175	0.3875
YJL172W	CPS1	17.27	21.19	0.255	17.63	20.93	-0.17	0.0425
YPR029C	APL4	17.14	21.07	0.265	17.58	20.89	-0.16	0.0525
YLR221C	RSA3	16.93	21.5	0.98	18.52	22.48	0.57	0.775
YLR251W	SYM1	16.84	20.98	0.475	17.46	21.01	0.08	0.2775
YGL031C	RPL24A	17.82	22.3	1.18	18.51	22.43	0.79	0.985
YOR321W	PMT3	18.22	21.84	0.32	17.82	20.88	-0.07	0.125
YDR234W	LYS4	16.66	20.8	0.55	17.37	20.92	0.16	0.355
YMR238W	DFG5	17.4	21.45	0.46	18.36	21.82	0.07	0.265
YCR051W	YCR051W	18.63	21.98	0.05	18.07	20.87	-0.33	-0.14
YKL132C	RMA1	17.26	21.28	0.43	18.47	21.91	0.05	0.24
YOR237W	HES1	18.26	21.72	0.11	17.76	20.63	-0.26	-0.075
YDR140W	MTQ2	17.25	21.05	0.3	18.23	21.76	-0.065	0.1175
YMR022W	UBC7	18	21.46	-0.04	17.86	21.05	-0.405	-0.2225
YHR026W	VMA16	20.71	24	-0.21	20.4	23.42	-0.575	-0.3925
YER128W	VFA1	19	22.87	0.57	17.86	21.2	0.21	0.39
YOR213C	SAS5	17.21	21.62	0.67	17.78	21.48	0.31	0.49
YAL054C	ACS1	18.35	22.25	0.6	18.29	21.66	0.24	0.42
YKR044W	UIP5	17.19	20.84	-0.015	17.94	21.04	-0.37	-0.1925
YJR107W	YJR107W	17.31	21.34	0.44	18.03	21.51	0.09	0.265
YLR227C	ADY4	22.69	23.37	0.51	18.12	21.88	0.165	0.3375
YJR124C	YJR124C	16.88	21.12	0.51	17.42	21.06	0.17	0.34
YML006C	GIS4	17.84	21.61	0.42	18.35	21.56	0.08	0.25
YIL072W	HOP1	18.04	22.04	0.7	17.76	21.25	0.36	0.53
YFR026C	ULI1	16.82	20.86	0.31	17.6	21.04	-0.03	0.14
YEL030W	ECM10	16.68	20.95	0.54	17.56	21.23	0.2	0.37
YHR133C	NSG1	17.41	21.32	0.56	17.52	20.88	0.23	0.395
YCR028C	FEN2	18.49	22.32	0.09	19.54	22.69	-0.24	-0.075
YHR158C	KEL1	20.82	21.17	0.18	18.19	21.64	-0.145	0.0175
YKR045C	YKR045C	16.56	21.01	0.785	17.13	21.06	0.46	0.6225
YDR185C	UPS3	17.93	21.76	0.48	17.7	20.99	0.16	0.32
YML083C	YML083C	17.68	21.56	0.58	18.17	21.56	0.26	0.42
YEL003W	GIM4	16.96	21.2	0.51	17.71	21.37	0.19	0.35
YDR096W	GIS1	21.16	22.07	0.74	17.79	21.81	0.425	0.5825
YKL171W	NNK1	17.38	21.43	0.55	17.85	21.68	0.235	0.3925
YNL111C	CYB5	16.7	20.77	0.405	17.43	20.99	0.09	0.2475
YLR024C	UBR2	18.13	22.17	0.74	17.6	21.16	0.43	0.585
YEL005C	VAB2	16.95	20.81	0.13	17.58	20.87	-0.18	-0.025
YDR137W	RGP1	18.35	22.02	0.17	18.12	21.58	-0.135	0.0175
YLR286C	CTS1	17.37	21.19	0.09	17.69	20.95	-0.21	-0.06
YOR229W	WTM2	16.78	20.96	0.59	17.7	21.38	0.29	0.44
YHR022C	YHR022C	17.24	21.24	0.5	17.51	21.31	0.205	0.3525
YKR043C	SHB17	17.61	21.35	0.24	18.12	21.66	-0.055	0.0925
YDR258C	HSP78	21.26	22.13	0.7	17.64	21.64	0.405	0.5525
YOR230W	WTM1	16.83	20.81	0.25	17.58	21.01	-0.04	0.105
YGL014W	PUF4	15.96	21.52	1.82	16.5	21.42	1.53	1.675
YLR094C	GIS3	16.79	21.28	0.76	17.3	21.25	0.48	0.62
YJL190C	RPS22A	18.09	22.05	0.66	18.23	21.74	0.38	0.52
YAL005C	SSA1	16.73	20.83	0.435	17.98	21.61	0.16	0.2975
YDR115W	YDR115W	16.83	20.84	0.345	17.31	20.85	0.07	0.2075
YJL089W	SIP4	17.58	21.65	0.77	17.84	21.47	0.5	0.635
YCR065W	HCM1	16.87	21.2	0.6	17.49	21.29	0.33	0.465
YJL012C	VTC4	17.4	21.64	0.5	17.91	21.53	0.23	0.365
YJR118C	ILM1	19.38	23.37	0.25	19.13	22.5	-0.02	0.115
YFL007W	BLM10	17.23	21.15	0.18	18.22	21.52	-0.09	0.045
YPL265W	DIP5	17.31	21.51	0.535	17.19	20.93	0.27	0.4025
YJR154W	YJR154W	17.07	20.93	0.36	17.62	21.31	0.095	0.2275
YMR263W	SAP30	17.39	21.67	0.615	18.2	22.02	0.35	0.4825
YKR039W	GAP1	17.03	21.19	0.86	17.51	21.24	0.6	0.73
YPL260W	YPL260W	17.65	21.63	0.63	17.7	21.2	0.37	0.5
YOR113W	AZF1	16.78	21.33	0.885	17.24	21.34	0.63	0.7575
YOR320C	GNT1	17.7	21.19	0.14	17.82	20.84	-0.11	0.015
YOR214C	YOR214C	17.82	21.6	0.43	17.98	21.63	0.18	0.305
YFR011C	AIM13	16.82	20.74	0.19	17.86	21.27	-0.06	0.065
YKR007W	MEH1	18.06	21.67	0.11	18.03	21.49	-0.135	-0.0125
YLL019C	KNS1	17.18	21.16	0.48	18.19	21.56	0.24	0.36
YMR008C	PLB1	16.74	20.79	0.385	17.54	21.16	0.15	0.2675
YKL156W	RPS27A	17.24	21.73	0.76	17.02	21.02	0.53	0.645
YDR184C	ATC1	19	22.7	0.35	18.66	21.91	0.12	0.235
YOR051C	ETT1	18.24	22.88	0.9	17.51	21.57	0.67	0.785
YMR123W	PKR1	16.67	21.06	0.66	16.93	20.83	0.43	0.545
YNL318C	HXT14	17.33	21.27	0.2	17.67	21.03	-0.03	0.085
YLR206W	ENT2	18.85	22.65	0.5	18.08	21.48	0.27	0.385
YOR228C	MCP1	17.1	21.06	0.295	17.14	20.68	0.07	0.1825
YOL056W	GPM3	17.97	21.72	0.4	17.66	20.97	0.18	0.29
YMR012W	CLU1	16.64	20.97	0.6	17.26	21.11	0.38	0.49
YMR312W	ELP6	18.44	22.63	0.89	18.81	22.61	0.67	0.78
YLR084C	RAX2	16.74	20.63	0.3	18.01	21.48	0.08	0.19
YDR017C	KCS1	18.71	22.61	0.16	19.24	22.57	-0.06	0.05
YHR139C	SPS100	18.33	22.68	1	16.96	20.88	0.79	0.895
YOR014W	RTS1	18.17	22.37	0.7	18	22.09	0.495	0.5975
YPL048W	CAM1	17.55	21.6	0.55	17.31	21.25	0.345	0.4475
YPL077C	YPL077C	16.68	20.8	0.455	17.09	20.81	0.25	0.3525
YOR323C	PRO2	17.9	21.86	0.61	17.77	21.31	0.41	0.51
YHR137W	ARO9	17.94	21.54	0.25	17.59	20.77	0.05	0.15
YIL128W	MET18	19.66	23.66	0.26	20.14	23.59	0.06	0.16
YOR189W	IES4	16.55	20.77	0.63	17.79	21.61	0.43	0.53
YHL036W	MUP3	16.61	20.67	0.33	17.42	21.04	0.15	0.24
YOR099W	KTR1	17.34	20.94	-0.065	17.57	20.8	-0.24	-0.1525
YGR054W	YGR054W	16.79	20.97	0.515	17.11	20.92	0.34	0.4275
YKR058W	GLG1	16.71	20.73	0.43	17.73	21.38	0.26	0.345
YOR009W	TIR4	16.93	21.13	0.61	17.47	21.3	0.44	0.525
YBL091C	MAP2	17.26	21.2	0.44	17.62	21.49	0.275	0.3575
YGL076C	RPL7A	17.26	22.24	1.315	17.12	21.74	1.15	1.2325
YGR097W	ASK10	17.14	20.97	0.165	17.58	21.05	0	0.0825
YJL108C	PRM10	17.65	21.68	0.68	18.19	21.84	0.52	0.6
YKL080W	VMA5	19.78	23.66	0.15	19.76	23.22	-0.01	0.07
YOR385W	YOR385W	16.87	20.8	0.2	17.72	21.23	0.04	0.12
YCR076C	FUB1	16.72	20.83	0.52	18.59	22.34	0.36	0.44
YPR017C	DSS4	16.91	21.14	0.565	17.24	21.12	0.41	0.4875
YNR019W	ARE2	19.27	23.22	0.6	17.87	21.45	0.45	0.525
YGR078C	PAC10	17.16	21.29	0.54	18.72	22.5	0.39	0.465
YML011C	RAD33	18.38	22.34	0.61	17.67	21.27	0.47	0.54
YDR333C	RQC1	18.13	21.64	0.16	17.78	20.93	0.02	0.09
YLL048C	YBT1	18.05	21.98	0.19	18.2	21.65	0.06	0.125
YDL185W	VMA1	20.57	24.31	0	21	24.26	-0.13	-0.065
YJL100W	LSB6	17.12	21.3	0.515	17.34	21.2	0.39	0.4525
YGR109C	CLB6	16.93	20.77	0.175	17.83	21.35	0.05	0.1125
YAR031W	PRM9	19.24	23.18	0.59	17.77	21.37	0.47	0.53
YHR138C	YHR138C	17.78	21.9	0.82	17.41	21.24	0.7	0.76
YPR018W	RLF2	17.48	21.84	0.77	18.04	22.08	0.65	0.71
YKR080W	MTD1	16.91	20.85	0.275	17.73	21.36	0.16	0.2175
YJR150C	DAN1	17.1	21.19	0.36	17.57	21.29	0.25	0.305
YJL158C	CIS3	18.33	21.95	0.32	18.02	21.36	0.21	0.265
YER007C-A	TMA20	18.3	21.93	0.28	17.99	21.29	0.17	0.225
YAL014C	SYN8	17.73	21.7	0.67	17.81	21.5	0.56	0.615
YDL229W	SSB1	17	21.34	0.6	17.5	21.38	0.49	0.545
YAL013W	DEP1	17.67	22.33	0.92	18.24	22.44	0.81	0.865
YDR247W	VHS1	16.75	20.8	0.385	17.73	21.48	0.28	0.3325
YGL249W	ZIP2	17.1	20.99	0.16	17.95	21.48	0.06	0.11
YGR100W	MDR1	16.83	20.55	0.055	17.62	21.05	-0.04	0.0075
YDR484W	VPS52	19.38	22.23	-0.45	19.15	21.74	-0.54	-0.495
YBL075C	SSA3	17.73	21.3	0.22	18.33	21.59	0.13	0.175
YBR077C	SLM4	17.63	22.09	0.72	18.28	22.3	0.63	0.675
YNL330C	RPD3	17.27	21.51	0.5	17.72	21.52	0.41	0.455
YGR121C	MEP1	17.07	21.21	0.55	17.72	21.57	0.46	0.505
YMR246W	FAA4	21.45	22.03	0.41	17.94	21.86	0.325	0.3675
YFR006W	YFR006W	18.13	21.8	0.32	17.87	21.24	0.24	0.28
YDL230W	PTP1	17.22	20.93	0.41	17.83	21.29	0.33	0.37
YLR253W	MCP2	16.65	20.75	0.37	17.72	21.49	0.3	0.335
YNL153C	GIM3	18.02	21.9	0.53	17.91	21.5	0.46	0.495
YLR448W	RPL6B	17.65	21.69	0.45	18.68	22.45	0.38	0.415
YDR019C	GCV1	17.2	21.28	0.34	18.1	21.76	0.27	0.305
YML082W	YML082W	18.05	21.88	0.48	17.22	20.76	0.41	0.445
YLR447C	VMA6	19.75	23.21	-0.13	20.74	23.93	-0.2	-0.165
YLR271W	YLR271W	17.75	21.44	0.34	17.37	20.78	0.28	0.31
YNL074C	MLF3	17.36	21.3	0.44	17.54	21.52	0.385	0.4125
YIR030C	DCG1	18.02	21.71	0.34	18.08	21.5	0.29	0.315
YOR231W	MKK1	16.99	20.75	0.17	18.14	21.65	0.12	0.145
YKL127W	PGM1	17.33	20.64	-0.28	18.2	21.27	-0.32	-0.3
YJR142W	YJR142W	17.28	21.29	0.27	17.77	21.39	0.23	0.25
YAR035W	YAT1	17.53	21.35	0.52	17.76	21.38	0.49	0.505
YMR015C	ERG5	17.39	21.1	-0.02	18.17	21.6	-0.04	-0.03
YML001W	YPT7	16.68	20.98	0.71	17.64	21.72	0.69	0.7
YOR371C	GPB1	17.79	21.36	0.27	17.79	21.17	0.25	0.26
YHR018C	ARG4	16.68	20.85	0.505	17.35	21.31	0.49	0.4975
YKL161C	KDX1	17.43	21.13	0.035	17.47	20.96	0.02	0.0275
YOR306C	MCH5	17.86	21.95	0.36	17.76	21.58	0.35	0.355
YLR072W	YLR072W	18.41	21.91	0.15	18.1	21.37	0.14	0.145
YNL204C	SPS18	16.85	20.9	0.32	17.33	21.11	0.31	0.315
YOR038C	HIR2	16.83	20.9	0.34	17.68	21.49	0.34	0.34
YKL026C	GPX1	16.92	21.24	0.59	16.98	21.04	0.59	0.59
YOL081W	IRA2	17.35	21.97	0.88	19.59	23.86	0.88	0.88
YNL212W	VID27	18.29	22.06	0.47	18.03	21.64	0.48	0.475
YGL023C	PIB2	16.65	20.92	0.68	17.56	21.64	0.69	0.685
YEL027W	VMA3	21.42	24.63	-0.14	20.48	23.49	-0.12	-0.13
YGL151W	NUT1	18.64	22.3	0.36	18.95	22.46	0.38	0.37
YGL173C	XRN1	17.76	20.76	-0.73	18.25	21.01	-0.71	-0.72
YJR140C	HIR3	18.42	22.55	0.39	17.74	21.54	0.41	0.4
YPL086C	ELP3	18.42	22.56	0.4	19.08	22.89	0.42	0.41
YNL070W	TOM7	20.74	21.28	0.37	18.15	22.14	0.395	0.3825
YPR083W	MDM36	16.74	21.09	0.62	17.21	21.34	0.66	0.64
YAL017W	PSK1	16.81	20.71	0.31	17.79	21.54	0.36	0.335
YPR068C	HOS1	17.72	21.33	0.31	17.77	21.26	0.36	0.335
YBR127C	VMA2	19.67	23.16	-0.1	21.71	25.05	-0.05	-0.075
YBL081W	YBL081W	18.33	22.22	0.54	17.66	21.39	0.6	0.57
YOL004W	SIN3	18.79	22.85	0.32	19.26	23.03	0.38	0.35
YBL019W	APN2	16.65	20.73	0.35	17.29	21.18	0.42	0.385
YML073C	RPL6A	18.24	22.48	0.575	18.14	22.26	0.65	0.6125
YDL035C	GPR1	17.02	21.03	0.28	17.2	21.03	0.36	0.32
YCR009C	RVS161	17.06	21.32	0.67	17.73	21.87	0.75	0.71
YOR106W	VAM3	17.19	21.16	0.38	18.53	22.38	0.46	0.42
YPL050C	MNN9	18.11	22.17	0.71	17.41	21.34	0.8	0.755
YOR311C	DGK1	17.99	21.77	0.48	17.8	21.51	0.58	0.53
YBL047C	EDE1	18.6	22.01	0.11	18.62	21.96	0.21	0.16
YOR355W	GDS1	17.36	21.23	0.28	18.36	22.13	0.38	0.33
YER177W	BMH1	16.56	20.72	0.57	17.86	21.92	0.67	0.62
YBL067C	UBP13	17.43	20.98	-0.18	17.89	21.3	-0.06	-0.12
YJR119C	JHD2	17.41	21.43	0.43	17.89	21.84	0.56	0.495
YOL089C	HAL9	16.77	20.86	0.5	17.46	21.49	0.64	0.57
YDL210W	UGA4	16.87	21.05	0.44	17.47	21.44	0.58	0.51
YOR276W	CAF20	17.29	21.16	0.14	17.62	21.38	0.29	0.215
YML002W	YML002W	18.75	22.56	0.46	17.59	21.34	0.62	0.54
YDR128W	MTC5	16.6	20.61	0.42	17.88	21.85	0.58	0.5
YJR109C	CPA2	16.53	20.56	0.44	18.14	22.14	0.61	0.525
YGR285C	ZUO1	20.07	23.84	0.47	19.14	22.92	0.65	0.56
YKL096C-B	YKL096C-B	21.27	23.4	-1.17	20.56	22.7	-0.99	-1.08
YCR043C	YCR043C	17.29	21.33	0.45	17.95	21.97	0.63	0.54
YGL167C	PMR1	19.16	22.2	-0.46	19.05	22.38	-0.265	-0.3625
YLR231C	BNA5	16.84	20.85	0.42	17.75	21.76	0.62	0.52
YCR034W	FEN1	20.55	23.77	-0.13	18.6	21.81	0.08	-0.025
YHR134W	WSS1	18.94	22.31	0.02	18.22	21.58	0.23	0.125
YOL041C	NOP12	18.51	22.49	0.68	17.76	21.78	0.89	0.785
YMR105C	PGM2	16.66	20.79	0.4	17.88	21.96	0.61	0.505
YJL013C	MAD3	17.53	21.27	0	17.9	21.5	0.21	0.105
YIL020C	HIS6	18.28	21.89	0.11	18.01	21.93	0.325	0.2175
YPL141C	FRK1	17.22	21.55	0.59	17.81	22.01	0.81	0.7
YNR052C	POP2	21.03	24.44	0.11	19.49	23.02	0.4	0.255
YOR383C	FIT3	16.93	20.99	0.395	17.54	21.62	0.69	0.5425
YPR193C	HPA2	17.6	21.32	0.42	17.42	21.27	0.72	0.57
YOR316C	COT1	17.63	21.15	0.02	17.91	21.36	0.32	0.17
YOR097C	YOR097C	16.63	20.44	0.22	18.33	22.24	0.52	0.37
YKL176C	LST4	17.23	21.45	0.48	17.63	21.8	0.78	0.63
YBR010W	HHT1	17.37	21.05	0.015	17.84	21.63	0.32	0.1675
YMR276W	DSK2	18.41	21.88	0.17	17.75	21.37	0.49	0.33
YBR020W	GAL1	17.51	21.26	0.01	17.87	21.59	0.33	0.17
YGR134W	CAF130	17.19	20.96	0.18	18.57	22.48	0.52	0.35
YPL111W	CAR1	16.95	21.2	0.51	17.41	21.66	0.86	0.685
YNL238W	KEX2	18.18	22.11	0.19	18.73	22.66	0.54	0.365
YNL322C	KRE1	17.32	20.77	-0.14	18.19	21.8	0.22	0.04
YER142C	MAG1	20.08	23.46	0.03	17.51	21.38	0.4	0.215
YNL326C	PFA3	17.31	21.28	0.23	17.54	21.53	0.6	0.415
YDR225W	HTA1	16.63	20.7	0.48	17.69	21.96	0.88	0.68
YLR384C	IKI3	18.69	22.53	0.54	18.59	22.68	0.96	0.75
YDR028C	REG1	19.53	23.72	0.45	20.27	24.55	0.89	0.67
YEL013W	VAC8	17.52	21.61	0.35	19.44	23.65	0.82	0.585
YMR062C	ARG7	18.87	22.78	0.18	17.07	21.25	0.71	0.445
YHR064C	SSZ1	18.67	22.88	0.62	19.08	23.64	1.17	0.895
YNL199C	GCR2	23.08	23.12	-0.13	19.74	23.78	0.445	0.1575
YAL047C	SPC72	19.45	22.97	0.02	18.56	23.12	1.43	0.725
YML024W	RPS17A	19.24	No Ct	Null	20.11	24.13	0.63	0.63
YMR189W	GCV2	No Ct	21.24	Null	17.35	21.39	0.445	0.445
YNR027W	BUD17	25.93	No Ct	Null	18.19	21.65	0.33	0.33
YDR124W	YDR124W	No Ct	22.07	Null	17.73	21.62	0.295	0.295
YDR129C	SAC6	No Ct	22.47	Null	17.9	21.29	0.26	0.26
YBR220C	YBR220C	No Ct	21.42	Null	17.84	21.67	0.235	0.235
YDR179W-A	YDR179W-A	No Ct	22.15	Null	17.59	21.4	0.215	0.215
YML005W	YML005W	Null	Null	Null	17.76	21.56	0.205	0.205
YER072W	VTC1	No Ct	21.59	Null	17.68	21.46	0.185	0.185
YKR042W	UTH1	No Ct	21.77	Null	17.77	21.55	0.185	0.185
YNL230C	ELA1	16.36	No Ct	Null	17.72	21.29	0.18	0.18
YJR094W-A	YJR094W-A	Null	Null	Null	17.75	21.5	0.155	0.155
YJL176C	SWI3	22.05	No Ct	Null	22.19	25.7	0.12	0.12
YDL090C	RAM1	19.99	23.68	-0.05	Null	Null	Null	-0.05
YBR005W	RCR1	No Ct	21.76	Null	17.78	21.32	-0.055	-0.055
YPL245W	YPL245W	Null	Null	Null	17.78	21.3	-0.075	-0.075
YMR160W	YMR160W	No Ct	22.91	Null	17.48	20.94	-0.135	-0.135
YAR018C	YAR018C	Null	Null	Null	18.31	21.72	-0.185	-0.185
YEL051W	VMA8	No Ct	25.24	Null	21.16	24.2	-0.555	-0.555
